# Supplementary material for: lncSAMM50 Enhances Adipogenic Differentiation of Buffalo Adipocytes With No Effect on Its Host Gene
Source: Front Genet. 2021 Mar 26;12:626158. doi: 10.3389/fgene.2021.626158 (PMC8033173; doi:10.3389/fgene.2021.626158)
Supplement: Supplementary Table 1 — Details of primers used for qRT-PCR detection. [file Table_1.XLSX]

## Sheet: Sheet1
Gene/lncRNA	Forward primer	Reverse primer	Length (bp)
TCONS_00096612	AGCACCATCTTATCATCCACGAG	GGTACAAGTACAAAACTGGGATGG	72
TCONS_00285761	CTTCAGATGTCATAGAAACAGTTCA	ATGTTTGCTCCGGTTTAATTGAT	70
TCONS_00337800 (lncSAMM50)	GTCGCTGTGCCTCTTACCC	GGACGCCTATGAGCCAATGA	250
TCONS_00066862	TGTCCATCACCAACTCCCG	ATGAGATGGCTGGATGGCA	73
TCONS_00170922	TGGACGGGAGGAAAGACTCA	TGGTCTGTATGGAAAGCGCC	79
TCONS_00050361	AGACGAAGGGGTGAAACAGG	GCCTGGAAAGGTACGACAGG	122
TCONS_00432718	TCTTCCCACCGAAACCCAAG	TTTACCTCCACGTCGTCCAC	130
TCONS_00209788	GAGTGGGTCGCCATTTCCTT	CATGGGGTCGCTAAGAGCTG	89
TCONS_00443822	ACAGAGGATGAGATGGCTGGAT	CCTGTCCATCACCAACTCCC	82
TCONS_00028206	GCCTCCCTGTCCATCACCA	TGAGGGCAGGAGCAGAAGG	111
TCONS_00276407	GGGCTGCCTCCTGTACTTCTC	CTGAAGGCATGAGCAATAGGG	87
TCONS_00048217	GTTTCCTCTCCCCAGTTACCTT	TAACTCTATCCCAGCCCAGCC	104
TCONS_00359373	TGAAACTCCTCAAGCACCACA	TTGGACTGCAGGACAGTGTT	156
SAMM50	GACAGACCGAGGCGTATCAG	CCATCGAGTGCGAGAGAGAC	170
PPARG	GCAAAGTGGAGCCTGTATC	GTAGTGGAACCCTGACGC	137
C/EBPα	TGGACAAGAACAGCAACGAG	TTGTCACTGGTCAGCTCCAG	130
FABP4	AAGTCAAGAGCATCGTAA	CCAGCACCATCTTATCAT	111
FAT/CD36	TGGAAAGGACGACATAAGCAAA	TGGAAATGAGGCTGCATCTGT	118
GPAT4	GGGCTTGGGCGTACTCATC	CAGGAACTCCTTGAACCTCCC	136
DGAT1	GGTCGCGGCCTTCGAT	TCTACGTCTCCGTCCTTGTCT	118
LIPE	CAGTGTCCAAGACAGAGCCA	GCAGCTTCAGGCTTTTGAGG	102
LPL	GGCAGCGTGAGTAGGACC	CGGCTTTATCAACTCTATTCT	147
SAMM50 (mouse)	ACTGACTTTGGAGCACTGGG	AGATCGCCGCATTACCTCAA	210
PPARG (mouse)	ATTGAGTGCCGAGTCTGTGG	ACCTGATGGCATTGTGAGACA	220
C/EBPα (mouse)	GCAAAGCCAAGAAGTCGGTG	TCACTGGTCAACTCCAGCAC	145
UXT	CCGGAAGCCACGGTTCTTA	AGAGATGAAAGCCTCGTAGCG	133
GAPDH	CACTCACTCTTCTACCTT	GCCAAATTCATTGTCGTA	91
β-actin (mouse)	TTCCTTCTTGGGTATGGAAT	GAGCAATGATCTTGATCTTC	203
U6	CTCGCTTCGGCAGCACA	AACGCTTCACGAATTTGCGT	94
β-actin	CTGGGCGTAATGGTGGGC	CTGATGCCGTGCTCAATGG	107
