# Supplementary material for: lncSAMM50 Enhances Adipogenic Differentiation of Buffalo Adipocytes With No Effect on Its Host Gene
Source: Front Genet. 2021 Mar 26;12:626158. doi: 10.3389/fgene.2021.626158 (PMC8033173; doi:10.3389/fgene.2021.626158)
Supplement: Supplementary Table 2 — Total lncRNAs identified in the adipose and muscle tissues of buffalo. [file Table_2.XLSX]

## Sheet: sheet 1
Transcript_id	JI_1	JI_2	JI_3	X1_neizhi	X2_neizhi	X3_neizhi
TCONS_00439978	11.9021	11.6323	11.4379	7.75589	7.72179	7.70636
TCONS_00112166	10.9555	10.5976	10.3599	4.7977	5.92198	5.32542
TCONS_00320881	10.5721	10.2879	9.25724	2.36703	2.10497	2.11501
TCONS_00183517	8.80611	8.33152	10.2411	0	3.61845	4.32877
TCONS_00381989	9.11053	8.76143	8.40001	4.25223	4.77547	4.26594
TCONS_00398580	8.80495	8.68674	8.50108	7.37335	7.7843	7.73216
TCONS_00334801	8.43374	8.72392	8.59642	6.8973	7.02496	6.93129
TCONS_00438807	8.36848	8.36367	8.42638	6.57566	5.71611	6.25538
TCONS_00414981	8.42843	8.15888	8.3172	0.0689019	0	3.56077e-06
TCONS_00048670	7.7067	7.62963	7.6738	0.0844682	0.0753149	0
TCONS_00333769	7.14377	7.67088	7.54623	5.35018	6.59335	0.000157906
TCONS_00165376	7.79256	7.41413	6.98915	6.54673	6.63297	6.01446
TCONS_00224588	7.39987	7.14121	7.31318	7.1624	7.33991	6.78889
TCONS_00138419	7.44997	6.92061	7.19391	3.5413	2.88082	3.34864
TCONS_00140142	7.38929	6.66853	7.03433	7.01849	6.54546	6.98597
TCONS_00417566	7.36055	6.79261	6.70839	5.26934	4.84554	5.01847
TCONS_00359373	7.46268	6.67562	6.44005	0	0	0
TCONS_00284351	6.78602	6.94233	6.82363	7.33335	6.62511	6.48377
TCONS_00359374	7.30753	6.66101	6.42937	0	0	0
TCONS_00340834	6.89214	6.86795	6.53691	0	0	0
TCONS_00444291	6.57921	6.62944	6.78028	6.17081	6.42093	6.02379
TCONS_00112165	7.09954	6.37877	6.4979	2.49301	1.77268	1.08908
TCONS_00292219	6.9206	6.54994	6.27264	0	0.198972	0
TCONS_00081176	6.52973	6.51472	6.59991	6.68807	6.67438	6.61051
TCONS_00142352	6.4912	6.57301	6.39545	3.40734	3.1454	2.22505
TCONS_00033403	7.66578	5.99825	5.73021	0	0	0
TCONS_00176953	6.46999	6.55084	6.1477	3.48468	4.52917	3.93536
TCONS_00007913	6.8346	5.63808	6.6735	7.81707	7.60087	7.77381
TCONS_00165810	6.59081	6.255	6.24892	4.00214	3.91083	3.68837
TCONS_00128313	5.78478	6.677	6.48529	0	0.0445732	0
TCONS_00298796	6.5491	6.19911	6.08086	3.77755	3.78242	3.86217
TCONS_00050361	6.49138	6.11356	6.15668	3.59852	2.88019	2.9517
TCONS_00141350	5.90007	6.67735	6.06612	5.22625	5.6636	7.03409
TCONS_00125241	5.71059	6.2713	6.59488	4.34195	5.28821	5.07855
TCONS_00255034	6.01348	6.36302	6.10672	3.74826	4.35146	3.93032
TCONS_00373739	5.8608	6.4076	6.17332	0	4.98303e-06	0
TCONS_00401727	6.68464	6.18615	5.45118	0	0	2.09831
TCONS_00233341	4.74888	6.80612	6.67238	0	6.83429	4.46746
TCONS_00070625	5.45433	5.58347	7.14875	6.61093	5.82355	6.64718
TCONS_00333227	6.22149	5.82546	6.10671	5.67332	5.07481	6.308
TCONS_00337801	6.28436	5.58343	6.2762	7.10838	6.75928	7.05491
TCONS_00436565	6.04476	6.03779	5.98194	3.83802	4.11127	4.03237
TCONS_00008144	5.72942	6.09133	6.20121	1.13742	0.495718	0.159532
TCONS_00048217	5.64248	6.01867	6.32447	0	0	0
TCONS_00285037	6.29899	5.21404	6.46813	4.41633	4.6132	3.63669
TCONS_00035099	6.28699	5.9719	5.67499	5.38222	5.27973	4.99715
TCONS_00029980	5.18539	6.70335	5.83978	3.03967	3.14441	3.68362
TCONS_00421495	6.17506	5.71891	5.73649	6.25337	6.39605	6.19878
TCONS_00199496	5.97017	5.73251	5.85712	3.62839	3.75988	2.80111
TCONS_00253521	5.84702	5.81254	5.89343	3.40683	3.36592	3.69064
TCONS_00382657	6.39817	5.65587	5.35439	0.57937	0.888041	0.752162
TCONS_00252103	6.03797	5.90383	5.36845	4.89173	5.0771	5.54008
TCONS_00373740	6.13066	5.60976	5.43611	0	4.98303e-06	0
TCONS_00084062	6.09112	5.20705	5.35309	0.83141	0.492332	0.553788
TCONS_00186044	5.53495	5.45916	5.56331	6.01143	5.63829	5.30032
TCONS_00295794	5.94997	5.61369	4.90289	0	0	0
TCONS_00004276	5.59182	5.49033	5.31022	3.55529	3.57591	4.05671
TCONS_00342603	5.56588	5.59319	5.21262	3.65898	2.96365	3.14599
TCONS_00261729	5.59096	5.16895	5.59269	0	1.68686	0
TCONS_00373768	5.73008	5.41081	4.96256	0	0	0
TCONS_00033402	9.10606e-11	8.20312	7.89948	0	0	0
TCONS_00084626	5.44064	5.18933	5.44285	6.32053	6.2231	6.12205
TCONS_00054958	5.56052	5.30438	5.15191	3.53482	3.2744	2.69792
TCONS_00294664	5.43127	5.30181	5.25723	6.20556	6.16856	5.71359
TCONS_00003132	5.43129	5.28151	5.18757	0.788584	0.868355	1.14771
TCONS_00269575	5.57136	5.26121	5.00685	4.11161	4.33279	4.54726
TCONS_00259826	5.0169	5.82014	5.00167	4.24695	4.27172	3.34835
TCONS_00078834	5.45167	5.31206	5.05411	4.77757	4.87249	4.73955
TCONS_00374595	5.32465	5.39842	5.06619	4.4002	4.7216	3.26092
TCONS_00005085	5.33968	5.0904	5.2341	5.24307	5.2697	5.40219
TCONS_00222045	5.51913	5.23823	4.87104	2.54526	2.78638	2.85097
TCONS_00275841	5.49456	5.03981	5.0722	6.16422	6.29812	5.8362
TCONS_00185489	4.69308	5.7314	5.1244	5.21342	3.82716	4.99113
TCONS_00245096	5.11748	5.748	4.67678	4.69166	4.79317	4.385
TCONS_00155244	4.30665	5.54742	5.6554	2.44476	2.17368	2.82539
TCONS_00179532	3.94934	5.88574	5.5134	0	0	0
TCONS_00182117	5.28966	5.16213	4.88609	2.94531	2.95983	2.87552
TCONS_00097363	5.16141	5.09786	5.01057	4.94105	4.64177	5.18315
TCONS_00300250	5.53456	4.93389	4.71472	4.56756	4.3356	3.99044
TCONS_00276407	6.56552	4.86963	3.71263	0.110487	0.0812828	0.107885
TCONS_00181748	4.26327	5.31631	5.56242	5.30437	6.88997	5.09587
TCONS_00252475	4.23382	5.36926	5.44649	1.51554	1.44117	0.354795
TCONS_00299286	5.04056	5.15237	4.83732	4.78797	4.62025	4.71796
TCONS_00028293	4.99549	4.83321	5.1647	3.82207	4.03285	3.865
TCONS_00418777	4.99771	4.93239	4.98347	0.0247415	0.0108628	0.0703859
TCONS_00274603	5.00295	5.08569	4.71328	3.9994	3.70619	3.43986
TCONS_00373735	5.30668	4.66078	4.81525	0	0.297203	0.143451
TCONS_00419828	4.48378	5.13504	5.13048	5.24022	4.83794	5.02468
TCONS_00233337	4.36436	5.26786	5.07852	6.3932	6.42715	4.72509
TCONS_00081177	4.51001	4.85784	5.3228	5.99404	6.24248	6.24811
TCONS_00416658	6.40211	3.99689	4.22443	0.490665	0	0
TCONS_00212409	5.45188	5.19385	3.97434	1.41166	0.788211	1.03539
TCONS_00301075	5.00949	4.88754	4.68518	4.84155	4.66275	4.6664
TCONS_00420413	6.5318	3.64547	4.31867	0	0	0.0177029
TCONS_00276409	6.27102	4.6666	3.55218	0.0586904	0.0641296	0
TCONS_00418770	4.95111	5.0947	4.42944	0	0.208942	0.261153
TCONS_00418782	4.73245	4.82055	4.87839	0	0	0
TCONS_00420427	6.39894	3.68226	4.34193	0	0	0.0901208
TCONS_00048332	5.08383	4.58446	4.7458	2.96361	2.04703	2.5604
TCONS_00007258	4.71411	4.47203	5.21623	0.722175	0.768523	0.761284
TCONS_00286989	4.82362	4.77809	4.6635	3.71728	3.67316	3.51639
TCONS_00112446	5.55787	5.09719	3.56757	4.80591	3.9864	3.94689
TCONS_00049581	4.44829	5.06477	4.70862	6.36975	6.40417	5.946
TCONS_00142286	4.8718	4.71146	4.62206	0.972277	0.806537	1.72592
TCONS_00440500	5.07749	4.72236	4.30658	3.89393	5.05394	5.07975
TCONS_00003039	4.85992	4.87714	4.34452	4.62298	4.55437	5.46308
TCONS_00052463	5.1448	4.39955	4.46613	4.27494	3.73018	3.96526
TCONS_00251222	4.82504	4.76482	4.40408	5.21388	5.03801	5.20044
TCONS_00170886	5.18331	5.44329	3.35121	0	0	0
TCONS_00438851	5.29151	4.36955	4.30204	3.71251	2.55996	3.07477
TCONS_00414985	4.95314	4.42253	4.56823	0.000102683	0	4.98972e-07
TCONS_00028206	4.85463	4.82247	4.26285	0.919699	0.660881	0.713524
TCONS_00003887	5.22655	4.681	3.9708	0.884076	1.45588	1.4297
TCONS_00315855	4.67549	4.41307	4.78631	4.69428	4.35019	4.88808
TCONS_00399710	5.78445	4.10802	3.96137	0.0212624	0.00934137	0.0568773
TCONS_00097705	5.04318	4.34682	4.45604	2.2006	1.63769	1.71546
TCONS_00234098	4.76524	4.47714	4.5927	4.31067	3.5501	3.8973
TCONS_00223577	5.45815	3.53572	4.80227	2.91968	1.28893	1.49047
TCONS_00047137	5.33064	4.3464	4.09084	0	0	0
TCONS_00438075	4.1485	4.99506	4.61911	0.146057	0.48402	0.435885
TCONS_00080689	2.34446	6.32716	5.02131	0	0	0
TCONS_00222498	4.72945	4.58605	4.32121	5.76163	5.60895	5.48885
TCONS_00416643	6.09255	3.46866	4.06588	0	0	0
TCONS_00167630	4.44334	4.69296	4.48103	3.34499	1.95164	1.24022
TCONS_00097897	4.7328	4.63211	4.18273	4.53854	3.9066	3.66572
TCONS_00438069	4.53838	4.15977	4.83084	0.26213	0.265148	0.455663
TCONS_00284824	5.10708	4.24323	4.13967	4.6701	4.43771	4.13355
TCONS_00378477	4.75681	4.24018	4.45332	5.00919	4.63141	4.74518
TCONS_00211087	4.84118	4.20775	4.38116	6.20018	6.33442	5.80551
TCONS_00315415	4.70752	3.95641	4.74659	1.64939	1.5029	3.46595
TCONS_00198860	5.09127	3.76579	4.53998	5.73253	6.14354	5.53893
TCONS_00285418	4.39731	4.26977	4.68424	6.22089	6.52166	6.04988
TCONS_00338195	4.31677	4.44921	4.56427	3.06039	4.01167	3.03626
TCONS_00376961	4.54279	4.47781	4.26489	4.59837	4.63572	4.71701
TCONS_00313466	4.26894	4.72095	4.28326	4.05618	3.87706	4.52509
TCONS_00338327	4.56258	4.09267	4.59839	5.76185	4.86344	5.54889
TCONS_00029811	4.52956	4.44461	4.26753	3.26855	4.01674	2.84792
TCONS_00155554	4.27051	4.68643	4.27735	3.42227e-06	0.206071	0
TCONS_00180960	4.43992	4.46544	4.30251	5.77287	5.34367	5.17831
TCONS_00421493	4.75842	4.29499	4.15028	3.93713	3.95184	3.90147
TCONS_00047035	4.83332	4.01557	4.25869	6.10596	5.08045	5.70597
TCONS_00064762	4.74104	4.52206	3.81247	2.76515	2.38445	2.25703
TCONS_00079792	4.77442	4.30862	3.98875	1.63975	1.35863	1.68221
TCONS_00443831	4.51955	3.74573	4.79649	0.144813	0.404547	0.323729
TCONS_00276784	4.46207	4.30956	4.28211	3.49098	3.59372	3.12745
TCONS_00067904	4.5192	4.55791	3.9743	2.68737	2.78174	2.65591
TCONS_00284550	3.12258	5.00495	4.85244	0	0	0
TCONS_00374935	4.38337	4.31314	4.26777	4.56129	4.47952	4.63939
TCONS_00320878	4.91509	4.28656	3.75583	0	0	0
TCONS_00223576	5.32022	3.32667	4.2827	2.84344	0.629431	1.53399
TCONS_00399711	5.4401	3.79729	3.62144	0	0.113689	0.0310545
TCONS_00164734	4.20601	4.40234	4.24974	2.33057	2.50099	2.2034
TCONS_00108251	3.94914	4.33609	4.57144	3.88455	4.78038	4.09385
TCONS_00359535	4.14992	4.26864	4.40643	0	0	0
TCONS_00126199	4.3914	4.31065	4.06149	4.2482	4.63198	4.60498
TCONS_00251470	4.79344	3.78951	4.13997	3.98081	4.54042	4.24249
TCONS_00357354	4.08935	4.11914	4.50654	3.55407	4.52188	2.70644
TCONS_00315416	4.52125	3.12413	5.06128	0.890948	0.72927	2.58084
TCONS_00112448	5.23163	4.68296	2.74932	4.19568	3.45593	3.47567
TCONS_00233329	3.64723	4.37093	4.64457	3.84802	4.21864	4.55052
TCONS_00315719	4.04917	4.23033	4.3772	2.11983	1.83266	0.000155211
TCONS_00200670	4.29386	4.44818	3.91104	2.71305	2.97684	3.19216
TCONS_00220796	3.918	4.28283	4.44413	4.8655	5.10366	4.82708
TCONS_00361399	3.01673	4.57279	5.05151	4.66161	4.16006	3.73398
TCONS_00373764	4.38575	4.29897	3.95366	0.0436395	0	0.0379028
TCONS_00432718	8.30499	1.28626	3.04453	0.980523	1.34572	0.333582
TCONS_00156903	4.45767	4.49297	3.64156	5.39971	5.57057	5.74954
TCONS_00360618	4.03044	4.39927	4.14325	3.96757	3.83333	3.4066
TCONS_00154804	4.43764	4.04263	4.06837	4.47549	4.23888	4.66938
TCONS_00198858	4.91275	3.44806	4.18265	5.44307	5.66339	5.29167
TCONS_00378045	4.29823	4.152	4.09067	4.5117	4.2449	4.85409
TCONS_00138289	4.21873	4.15949	4.13613	4.20612	4.49399	4.41451
TCONS_00313955	3.61677	4.55865	4.30088	0	0	0
TCONS_00126861	5.50079	3.16019	3.78784	3.63364	3.1341	3.06949
TCONS_00251469	4.99905	3.90679	3.53886	3.73191	3.29223	4.35106
TCONS_00242952	4.67792	4.20405	3.53908	1.44182	7.01129e-06	0.774348
TCONS_00315162	4.70516	4.26536	3.43244	3.31815	2.40332	2.04291
TCONS_00418775	4.34187	4.26757	3.75421	0.00173708	0.00933972	0.0112621
TCONS_00395755	4.17517	3.91341	4.23023	3.83617	3.55909	3.5837
TCONS_00342261	4.56566	4.10083	3.65063	2.59531	2.88288	3.66579
TCONS_00292382	4.51482	3.36855	4.39445	1.45618	2.94323	2.71788
TCONS_00298252	3.91458	4.30722	4.05226	3.70391	3.62507	4.43864
TCONS_00138886	4.49596	4.12619	3.62912	0	0.737008	0
TCONS_00373741	5.03695	3.6412	3.51949	0	4.36954e-06	0
TCONS_00403401	4.47243	4.03696	3.66612	2.58023	3.07528	3.07861
TCONS_00285044	3.92679	3.83919	4.39348	0.737105	1.02252	1.41356
TCONS_00277540	3.95898	4.40125	3.79147	5.82929	5.80376	5.81501
TCONS_00443991	4.48586	4.44263	3.2111	1.97832	0.646872	0
TCONS_00029979	3.92126	4.44991	3.76248	4.09675	4.04667	4.673
TCONS_00004971	4.47251	3.75508	3.88971	3.36265	2.73216	2.94434
TCONS_00292210	3.82705	4.06274	4.21385	6.24666	5.89647	6.43444
TCONS_00113643	4.08306	3.90081	4.10354	5.13197	5.12344	5.74241
TCONS_00420323	3.79018	4.35693	3.94024	4.01651	5.11142	5.12115
TCONS_00068406	5.7013	3.55348	2.83099	4.16809	4.22787	3.92285
TCONS_00186043	4.44483	3.90296	3.73347	5.05166	4.15885	4.60126
TCONS_00112447	4.53256	4.27667	3.21053	4.14875	3.47097	3.14171
TCONS_00260848	4.53899	4.01141	3.46723	0.0357679	0.0313932	0
TCONS_00284793	4.07128	4.15698	3.78013	3.70981	3.21482	4.28049
TCONS_00165378	4.03323	4.23714	3.724	3.15013	3.83855	2.86353
TCONS_00275835	4.0024	4.25495	3.72854	5.37843	5.24386	5.4
TCONS_00220402	5.43937	4.85937	1.68277	0.247675	0.5785	0.0289419
TCONS_00438063	3.67848	4.38647	3.91618	0	0.232256	0.141698
TCONS_00318791	4.14957	4.189	3.62668	2.34812	2.51029	2.19574
TCONS_00235549	3.91496	4.28475	3.75934	5.2843	5.14442	4.81377
TCONS_00033702	3.20695	4.49229	4.24845	0.554113	0.651452	1.73455
TCONS_00433385	5.09417	3.61337	3.21755	1.43661	1.59785	1.31099
TCONS_00111845	4.22482	3.81846	3.8755	3.50201	3.14764	2.84424
TCONS_00343096	4.04686	3.92206	3.94007	2.44175	3.20072	3.50509
TCONS_00095914	4.12684	3.99798	3.76152	3.82033	4.36425	5.17388
TCONS_00220755	5.33035	3.7615	2.79191	2.96962	3.78158	3.80034
TCONS_00123188	4.16932	4.41185	3.29968	0	0	0
TCONS_00296682	3.97163	4.06874	3.81225	3.18994	2.75886	2.94759
TCONS_00212726	3.82139	3.94205	4.08686	4.35028	4.66767	4.65813
TCONS_00032800	4.18374	4.05422	3.57079	1.08131	1.33067	1.08993
TCONS_00242950	4.34767	4.22139	3.23921	0.817932	0.132143	0.339181
TCONS_00198851	4.48929	3.24294	4.07567	5.35169	5.43644	5.05269
TCONS_00137114	4.20263	3.22937	4.35211	3.06668	2.48894	2.40332
TCONS_00285300	3.9104	3.96692	3.88102	3.65191	3.87535	3.7964
TCONS_00420430	5.95576	2.55649	3.24121	0.01925	0.0500825	0.0208286
TCONS_00443822	3.6248	4.10382	3.97001	0.181157	0.318352	0.275098
TCONS_00035661	4.28622	3.60713	3.77756	3.6389	3.80818	3.76114
TCONS_00398727	3.51526	3.88269	4.26613	3.02153	1.15552	3.77965
TCONS_00355390	1.94253	5.26867	4.44278	0	0	0
TCONS_00397146	4.73925	4.0175	2.89647	3.46655	3.28922	2.76417
TCONS_00443834	4.09587	3.18959	4.32612	0.17059	0.384547	0.16127
TCONS_00036071	4.18768	3.21059	4.19731	2.29152	0	0
TCONS_00211559	3.49671	4.03901	4.057	2.1711	2.98056	5.2911
TCONS_00167154	4.31291	3.48038	3.78401	0.444688	0.742744	0.759302
TCONS_00049967	4.09842	3.90933	3.53124	4.89469	4.65159	4.3721
TCONS_00416242	4.5531	3.4283	3.55293	2.13217	2.23619	2.53756
TCONS_00109582	3.89702	3.60579	4.00488	4.65785	3.74277	4.03739
TCONS_00000357	3.55069	3.99052	3.9329	5.69791	5.38723	5.22968
TCONS_00007284	3.8958	3.79897	3.77746	4.21053	4.19963	3.9715
TCONS_00295402	3.86961	3.67636	3.90081	4.46534	4.53335	4.79271
TCONS_00198854	4.56666	3.08238	3.78134	5.34499	5.54151	5.20984
TCONS_00420414	4.94784	3.09846	3.37044	0	0	0
TCONS_00277211	4.76937	3.85944	2.78673	3.55102	3.72961	3.62894
TCONS_00333941	4.37564	4.056	2.98026	0	0	0.0647227
TCONS_00198853	4.54949	3.02264	3.83766	5.33199	5.43069	5.17219
TCONS_00009539	3.8496	3.61796	3.93693	4.40945	4.54678	4.87207
TCONS_00379069	3.93227	3.8131	3.65589	2.98996	3.10446	3.0552
TCONS_00420435	5.76842	2.597	3.03398	0	0.0441351	0
TCONS_00296982	3.99948	3.71101	3.6719	3.1379	3.35226	3.45552
TCONS_00211587	3.10304	3.76074	4.51819	4.11121	3.4258	4.29837
TCONS_00032814	4.28038	3.78477	3.30228	0.29743	0.329287	0.0960684
TCONS_00402846	3.4457	3.61926	4.30161	6.14447	2.65705	2.04688
TCONS_00177029	4.65648	4.10996	2.58925	0	0.0169002	0
TCONS_00374598	3.74479	3.79603	3.81419	3.45419	3.44587	3.52228
TCONS_00268953	3.6947	2.95021	4.70637	4.6638	4.03393	4.59995
TCONS_00199977	5.03338	3.38684	2.92292	0.0831797	0	0.0229863
TCONS_00126553	4.03981	3.63244	3.66846	3.16989	3.03687	3.35513
TCONS_00341217	3.40458	4.21007	3.70468	4.70308	4.9943	3.6672
TCONS_00036540	3.19549	5.03823	3.07312	4.46648	3.36065	3.56378
TCONS_00166184	3.77121	3.58283	3.9369	2.9451	2.81938	2.89238
TCONS_00097707	4.52004	3.4984	3.26481	0.994659	0.769838	0.630628
TCONS_00047262	3.73781	3.74155	3.79851	2.44458	3.88986	3.45623
TCONS_00183641	6.02257	0	5.24922	0	0	0
TCONS_00010377	3.34396	4.03997	3.88472	3.35954	3.174	3.21695
TCONS_00262582	4.42041	3.56004	3.28509	0.0779703	0.0136843	0.065061
TCONS_00232037	2.66965	4.21739	4.35497	1.32683	0	0
TCONS_00292013	2.9819	3.24635	5.01308	1.29124	1.32633	0
TCONS_00236468	4.00608	3.58549	3.63951	1.55628	1.74748	1.8838
TCONS_00140057	4.10387	3.11654	4.0038	2.49874	1.79934	1.51183
TCONS_00140061	3.99483	3.1377	4.08217	2.67419	2.07828	2.01696
TCONS_00378859	4.09205	3.18493	3.89588	0.226648	0.0386168	0.0239482
TCONS_00185062	5.00508	3.34295	2.82025	0	0	0
TCONS_00295093	3.06261	4.75161	3.34765	0.4298	0.569794	0.765534
TCONS_00373756	3.99268	3.91059	3.24552	0	0	0
TCONS_00004106	3.78247	3.7812	3.58451	2.79048	2.6347	2.56007
TCONS_00110327	3.68896	3.71332	3.72787	3.45684	3.19262	3.21159
TCONS_00377530	0	6.04665	5.08334	0	0	0
TCONS_00082720	3.74191	3.57142	3.80606	3.45467	3.6381	3.6376
TCONS_00287064	3.86891	3.74928	3.4913	3.0602	2.90834	3.20663
TCONS_00243605	4.31315	3.02538	3.76315	0	0	0
TCONS_00320390	3.58877	3.54865	3.9629	4.88195	4.96636	4.49394
TCONS_00156280	4.92912	3.81281	2.33081	2.00594	1.34488	2.59414
TCONS_00376700	3.72044	3.6833	3.6505	2.48853	2.75616	2.59156
TCONS_00317821	5.13945	3.08341	2.82689	3.40924	0.926303	1.73745
TCONS_00443821	3.22128	3.96191	3.86004	0.0660302	0.0914018	0.128388
TCONS_00319110	2.85285	4.08415	4.06081	2.59359	4.88999	4.64788
TCONS_00049584	5.15034	3.39916	2.4469	5.9873	5.90528	5.67511
TCONS_00339494	3.66107	3.05574	4.26841	0.706806	0.140221	0.749244
TCONS_00420536	4.86058	2.43174	3.68388	1.25594	1.14824	1.46132
TCONS_00267106	4.18299	3.67868	3.11214	0.800769	2.94696	1.96073
TCONS_00253919	3.57455	3.64218	3.75536	3.03969	2.65636	2.77736
TCONS_00362167	3.81358	3.58834	3.55558	3.82462	3.4079	3.42343
TCONS_00098832	4.11739	3.35166	3.48331	4.90064	4.49604	4.74407
TCONS_00069010	3.88539	3.73824	3.32727	4.0019	4.08003	3.95753
TCONS_00416719	4.72922	2.56253	3.65813	1.07328	1.35495	1.22486
TCONS_00003881	3.83108	3.8665	3.24397	0.629354	1.05005	0.639741
TCONS_00342627	3.43342	4.08232	3.42058	1.59234	1.38035	1.44065
TCONS_00442222	5.90248	5.03065	0	0	0	0
TCONS_00341197	4.23669	3.09013	3.58324	5.87434	4.12967	4.37649
TCONS_00139185	3.53431	3.73741	3.62079	3.60712	3.47166	4.29826
TCONS_00418154	3.60503	3.98625	3.29871	2.46648	2.9937	3.52016
TCONS_00166916	4.39949	3.15497	3.31526	5.26072	4.47156	4.45397
TCONS_00418783	3.69448	3.56671	3.60577	0	0	0.0247219
TCONS_00439103	3.15108	3.93119	3.76629	1.21089	0.723897	0
TCONS_00221091	4.7349	2.904	3.18991	0.453732	1.46846	1.11132
TCONS_00199973	4.6709	3.23594	2.91613	0.0668029	0.029613	0.0604399
TCONS_00007904	3.75321	3.63384	3.40268	3.73904	3.94678	3.96523
TCONS_00064930	4.12761	3.17292	3.48668	1.87212	2.0978	2.29359
TCONS_00124121	3.9947	3.55598	3.2354	0.369529	0.596961	0.757841
TCONS_00098061	3.15622	3.23454	4.39521	4.1976	3.03893	4.14256
TCONS_00354769	3.9104	3.46484	3.39288	1.10338	0.751775	0.99095
TCONS_00420441	2.65301	4.60193	3.50749	0.0304463	0.0134127	0.127485
TCONS_00443890	3.56155	3.56649	3.62216	0.200364	0.178261	0.264308
TCONS_00199848	3.9098	3.40624	3.42764	3.06067	3.24824	3.09341
TCONS_00032787	4.51304	2.71892	3.50802	1.06305	1.0981	0.799267
TCONS_00243878	3.91439	3.47699	3.3452	0.316834	0.207588	0.295516
TCONS_00253987	3.93003	3.33874	3.45455	0.012478	0.00546778	0.0202299
TCONS_00320961	3.91868	3.31945	3.48052	1.35058	1.8238	1.61333
TCONS_00260011	3.83569	4.1773	2.69149	2.35219	2.19429	4.05934
TCONS_00435049	3.7483	3.45313	3.49946	4.09241	3.20423	3.43418
TCONS_00186133	3.53346	3.48209	3.68055	4.18625	3.95969	3.57978
TCONS_00443886	3.63293	3.42732	3.63474	0.0913156	0.208243	0.0145128
TCONS_00097642	4.1196	3.99459	2.57434	4.59154	2.54422	4.62722
TCONS_00165508	3.94778	3.41286	3.32257	2.04627	1.60993	1.87908
TCONS_00209336	4.19918	3.55959	2.91897	2.75739	2.86957	2.83633
TCONS_00125359	3.59528	3.51685	3.56401	4.35648	4.07788	4.31171
TCONS_00317485	3.57057	3.39784	3.70297	1.48016	0.640839	0.72693
TCONS_00079437	3.26917	3.55582	3.83799	3.54352	3.789	3.87451
TCONS_00269536	4.04539	3.0924	3.50248	4.35276	3.15531	2.4834
TCONS_00373767	3.26178	4.02179	3.34563	0.048448	0.0554214	0.0198912
TCONS_00157134	3.62453	3.74504	3.25928	7.80058	7.83694	8.40628
TCONS_00434979	3.33663	3.77477	3.50859	4.08114	4.583	4.34474
TCONS_00112223	3.65674	3.30934	3.64624	3.43209	3.06893	2.90829
TCONS_00198619	3.6528	3.44992	3.49962	5.86952	5.53129	5.73006
TCONS_00253261	3.81807	3.7098	3.07445	5.07509	3.44631	4.71089
TCONS_00416718	4.77099	2.3611	3.46665	1.18803	1.07392	1.09171
TCONS_00236424	2.97419	3.7415	3.8631	3.12055	3.09523	3.52911
TCONS_00220754	4.81067	3.33435	2.42863	2.55196	3.3786	3.52867
TCONS_00224543	3.72209	3.73206	3.1114	2.0599	2.48393	2.2193
TCONS_00211554	3.25378	3.47163	3.83291	1.09886	1.69741	2.90995
TCONS_00167703	3.6832	3.47432	3.38972	0.793601	1.74663	1.45135
TCONS_00442144	3.59506	3.48866	3.46277	3.34125	3.67186	3.66373
TCONS_00234101	3.64873	3.12148	3.76747	4.13215	3.52346	3.7162
TCONS_00438081	3.17965	3.72585	3.62814	0.242017	1.39967	0.13485
TCONS_00378858	3.48063	3.54364	3.50797	2.65188	2.69386	2.52924
TCONS_00094885	2.84442	3.31955	4.35548	3.14995	2.9095	3.27195
TCONS_00283262	3.0499	3.97701	3.49129	3.79034	3.38137	3.19812
TCONS_00358874	3.67998	3.36515	3.46955	0.0995709	0	0
TCONS_00210742	3.4938	3.53585	3.47245	3.95618	3.98798	3.99192
TCONS_00199989	5.9286	2.15691	2.40743	0	0	0.0595249
TCONS_00049144	3.03903	3.80534	3.64376	2.42584	2.23236	2.49078
TCONS_00298914	3.5029	3.43484	3.55022	4.31882	4.48897	4.24943
TCONS_00109913	2.66965	3.05904	4.75228	4.13698	3.58823	3.90037
TCONS_00049595	4.0298	3.79954	2.6461	1.84657	1.69347	1.57045
TCONS_00136608	4.15243	3.0856	3.22326	1.09405	1.62202	1.35225
TCONS_00140056	3.81305	2.73683	3.91118	2.36371	1.77621	1.62581
TCONS_00199972	4.12913	3.38563	2.94231	0.108038	0.0535508	0
TCONS_00035514	3.96793	3.14883	3.33899	2.36532	2.49274	2.80493
TCONS_00141963	3.54284	3.44324	3.46701	2.62479	2.77793	2.70211
TCONS_00080917	4.03564	3.34388	3.06686	3.51617	3.1148	3.428
TCONS_00235232	3.46381	3.44265	3.52976	4.62161	4.33252	3.90635
TCONS_00166124	3.15719	3.38424	3.88831	1.69263	2.00549	1.20754
TCONS_00277733	3.36986	3.10363	3.95458	4.53496	3.61839	4.00876
TCONS_00316847	3.67855	3.2953	3.44852	6.42062	6.02992	5.99966
TCONS_00109449	2.15904	3.86509	4.39405	0.625078	1.75044	1.89148
TCONS_00031644	3.91441	3.22526	3.27571	0.880688	1.12601	1.19683
TCONS_00399236	3.77765	2.71505	3.92177	0	0	0
TCONS_00396710	3.62286	3.34298	3.42486	2.65915	3.06602	3.20956
TCONS_00198850	3.98317	2.83625	3.5663	5.03322	4.78877	4.52921
TCONS_00255044	3.87485	3.49816	3.0127	1.84393	1.24063	1.67022
TCONS_00080290	4.30994	2.91839	3.15238	3.50712	2.57809	2.62937
TCONS_00355838	4.09276	3.57978	2.70217	0	0	0
TCONS_00177031	4.57195	4.0471	1.75522	0	0	0
TCONS_00298177	3.39446	3.31405	3.66274	2.20214	2.53973	2.12992
TCONS_00054018	4.03613	3.46082	2.86244	1.8276	1.54302	1.93977
TCONS_00277348	3.59581	3.33705	3.4244	3.65114	3.18859	3.24475
TCONS_00253821	3.27019	3.37343	3.70745	4.14999	3.73056	3.63515
TCONS_00083282	5.03994	2.49417	2.81502	0.992751	1.53809	1.30638
TCONS_00373766	3.4635	3.4623	3.42157	0	0	0
TCONS_00200889	3.92037	3.47376	2.94895	1.65897	1.6261	1.80226
TCONS_00335646	2.66502	4.03459	3.64205	1.51802	1.6004	1.47122
TCONS_00253989	3.87868	3.17725	3.28275	0.0110344	0	0.01195
TCONS_00418786	3.42803	3.31398	3.59589	0	0.0212005	4.19649e-14
TCONS_00165742	3.57609	3.39398	3.36621	3.41597	3.29426	3.5484
TCONS_00095605	3.36999	3.24178	3.71792	0.139384	4.41326	3.89298
TCONS_00299100	4.67754	3.13161	2.51851	3.47568	3.16612	3.16771
TCONS_00199077	3.48938	3.64353	3.18421	1.60594	1.6244	2.05502
TCONS_00165276	4.11555	3.24954	2.94893	0	0	1.16962
TCONS_00416721	4.35322	2.6639	3.28946	1.01648	0.850571	0.870941
TCONS_00262512	5.46491	2.99791	1.84238	3.97701	3.48652	2.37185
TCONS_00209788	4.03176	2.97324	3.29871	0	0	0
TCONS_00002229	3.46255	3.57463	3.259	0.163818	0.724916	0.598718
TCONS_00232118	3.61354	3.22054	3.4592	0.295949	0.371295	0.213503
TCONS_00399158	3.1679	4.13863	2.98471	3.64673	3.72529	2.64895
TCONS_00199982	5.73887	2.23354	2.29754	0.0760016	0.0253784	0.11181
TCONS_00251468	3.54802	3.30463	3.41654	2.36235	2.76414	2.41795
TCONS_00054017	4.15919	3.33479	2.77446	2.17224	1.96574	2.03094
TCONS_00212105	3.67905	3.19742	3.38633	4.57299	3.4987	4.05185
TCONS_00292383	3.91566	3.15772	3.18852	1.9461	0.658802	0.63044
TCONS_00111399	4.48006	2.07003	3.70691	5.97142e-05	3.31235	4.83187
TCONS_00098627	4.25252	2.90397	3.09977	1.83278	1.92603	2.12748
TCONS_00359328	2.38815	2.96614	4.89978	3.52405	3.31268	3.14491
TCONS_00359325	2.443	3.07272	4.73521	3.37431	3.00668	2.9679
TCONS_00438035	3.91998	2.51524	3.81487	0.201035	0	0
TCONS_00141721	3.4668	3.4502	3.29441	0	0.0634603	0
TCONS_00419136	3.59803	4.10794	2.49962	3.4943	2.06153	2.95155
TCONS_00155064	3.41464	3.4134	3.37211	2.9949	2.8715	3.00431
TCONS_00054822	2.8385	3.77804	3.58099	2.42853	3.46624	3.4884
TCONS_00359326	2.44838	3.03404	4.71232	3.24819	2.74199	3.0578
TCONS_00138636	3.29783	3.27431	3.61517	3.63352	2.94573	2.99131
TCONS_00149756	4.13302	2.85632	3.19097	3.82016	3.72544	3.96553
TCONS_00153349	2.98788	4.06077	3.12237	1.67329	1.52162	1.23046
TCONS_00082848	3.6627	3.2737	3.23277	3.71644	3.52266	3.47716
TCONS_00438036	3.61622	2.71209	3.82998	0	0.0175775	0.0216727
TCONS_00069900	5.62249	1.97587	2.55234	0	0	0
TCONS_00182893	3.43864	3.34446	3.35683	4.19223	4.19227	4.09321
TCONS_00436682	3.51066	2.87304	3.74928	3.9867	3.5782	3.06997
TCONS_00356396	3.93378	3.04452	3.13712	4.92163	4.02414	3.8353
TCONS_00315502	5.3935	1.99498	2.72003	6.1752	6.02051	7.26469
TCONS_00275908	2.70657	3.72541	3.67321	0	0	0
TCONS_00343043	3.24996	3.41381	3.4414	1.54144	1.38885	1.50395
TCONS_00361546	3.652	3.38018	3.04677	0.314496	1.01192	0.335291
TCONS_00269578	3.45873	3.35337	3.25925	2.73162	3.1988	3.50005
TCONS_00420796	4.9319	2.51464	2.60579	2.78676	1.85671	2.47298
TCONS_00053438	3.20085	3.51162	3.33449	2.97565	3.30615	3.00388
TCONS_00198881	3.41119	3.43483	3.1756	4.56159	4.37009	4.31255
TCONS_00276667	3.78119	3.3626	2.86934	0	0	0
TCONS_00051840	3.75707	3.13289	3.08754	3.83292	3.87375	4.20777
TCONS_00198852	3.67188	2.77379	3.51833	4.11215	4.56828	4.03683
TCONS_00137754	1.35516	4.13713	4.47076	3.92092	3.8377	0
TCONS_00083814	4.8161	1.22592	3.91293	0	0	0
TCONS_00127428	3.05827	3.27163	3.61939	3.14725	3.29037	3.31801
TCONS_00180790	3.02304	3.38141	3.51446	3.86218	4.69687	4.05202
TCONS_00234099	3.1446	3.32419	3.45011	3.62369	3.02292	3.34088
TCONS_00151255	3.07138	3.08604	3.74305	1.5969	1.38436e-05	0.949572
TCONS_00098352	3.09792	3.52325	3.27611	2.4891	3.1036	3.38906
TCONS_00050368	3.83537	2.98334	3.07654	4.6707	4.42409	4.79997
TCONS_00209121	2.91208	3.49419	3.48612	2.79878	2.42858	2.74064
TCONS_00334116	5.0356	2.63844	2.21756	3.11708	2.39499	2.88214
TCONS_00036754	4.19299	3.06433	2.62786	3.43096	2.81428	1.18113
TCONS_00200999	3.47599	3.42653	2.97804	3.74979	3.83832	3.98843
TCONS_00097954	3.28508	3.03943	3.54097	3.16878	1.95645	5.86755
TCONS_00377311	2.77029	3.58595	3.50042	4.69585	5.59004	5.47166
TCONS_00244029	3.10934	3.30618	3.43701	2.96125	3.69665	3.90711
TCONS_00293254	4.39194	4.12044	1.32801	0	0	0
TCONS_00220753	4.29699	3.16011	2.381	2.26379	3.025	3.12303
TCONS_00149531	3.42183	2.9956	3.40786	3.07369	3.50473	3.98797
TCONS_00199011	4.05663	2.70954	3.02377	3.80998	2.08311	1.95383
TCONS_00166276	3.73961	2.94893	3.10004	2.87398	3.05224	3.34157
TCONS_00438096	3.47862	2.54672	3.75813	0.142338	0.289319	0.247484
TCONS_00112890	1.69608	3.87238	4.20117	0.725589	1.74343	2.01683
TCONS_00028903	2.89363	3.41993	3.45449	0.896331	3.86108	3.74297
TCONS_00414980	3.27721	3.04222	3.44852	0	0	6.43664e-12
TCONS_00180964	4.55321	3.77154	1.44131	4.8495	3.28794	3.37135
TCONS_00253366	3.17383	3.25331	3.33888	2.47389	2.6695	2.42591
TCONS_00097927	2.54021	3.23599	3.98887	0.773691	1.02362	1.86133
TCONS_00054718	3.28633	3.21802	3.25615	3.12329	3.18016	3.34252
TCONS_00316663	4.0515	2.76964	2.93769	2.54779	2.88937	3.22684
TCONS_00211609	2.83155	2.82888	4.09173	3.29403	3.00924	3.47392
TCONS_00419913	5.87949	2.07647	1.79427	2.55046	1.29311	1.72741
TCONS_00070195	3.3001	2.89968	3.54739	3.60625	3.52656	3.2461
TCONS_00149758	4.12783	2.67236	2.94543	3.80342	3.57496	3.69608
TCONS_00126928	3.59211	2.89061	3.26169	2.20046	2.24568	1.61617
TCONS_00437776	3.14167	3.23397	3.35961	5.52919	5.91243	5.9617
TCONS_00232167	3.07577	3.13751	3.51725	3.14875	4.2546	3.8729
TCONS_00169228	3.26192	3.20907	3.23774	0.616728	0	0
TCONS_00152765	3.28607	3.258	3.15725	2.1411	2.25399	2.24735
TCONS_00112541	3.84411	2.8171	3.03695	4.40537	4.03806	4.36282
TCONS_00212340	3.69007	3.12439	2.87715	0.0290702	0.131465	0.0466126
TCONS_00201479	3.06973	3.52837	3.08569	0	0	0
TCONS_00199974	4.62417	2.3476	2.69729	0	0.000808886	0.00100145
TCONS_00223167	3.79277	2.96019	2.91289	3.76412	3.50959	3.96359
TCONS_00269540	3.56644	2.84485	3.24814	4.34204	3.11141	2.4763
TCONS_00004148	3.29685	3.35596	2.99917	0.0536829	0.134568	0.0895334
TCONS_00224051	3.16162	3.66363	2.8153	4.92352	4.39191	3.52806
TCONS_00067554	3.52549	3.10837	3.00351	5.11313	3.9759	4.77952
TCONS_00180080	3.09044	3.22403	3.3211	3.77233	3.88618	4.09001
TCONS_00335788	2.1133	4.13116	3.38729	2.87184	5.08138	1.71554
TCONS_00155215	3.45885	2.74986	3.4191	0	0	0
TCONS_00443954	3.35574	2.7447	3.52445	3.72123	2.90351	3.2224
TCONS_00011347	2.40672	3.82144	3.3942	0.0461049	0.328833	0.159915
TCONS_00067977	3.17557	3.33897	3.10593	4.39578	4.34845	3.97704
TCONS_00443788	3.6603	2.51584	3.43951	0	0	0
TCONS_00035513	3.77354	2.73826	3.10001	2.17941	2.05196	2.47421
TCONS_00003886	3.52686	3.40199	2.67647	0.564844	0.801325	0.619127
TCONS_00339878	3.50651	3.24772	2.84632	0.165032	0.444276	0.166754
TCONS_00317819	5.0025	2.46882	2.12822	2.72469	1.84085	1.52665
TCONS_00395729	3.19765	3.32011	3.07387	2.63544	2.38224	2.59374
TCONS_00335799	2.46672	3.80626	3.30571	3.88265	4.42949	4.10998
TCONS_00359782	1.89068	3.3124	4.37491	0	3.15221	0
TCONS_00083210	2.87188	3.50517	3.19944	3.03878	3.09722	3.26153
TCONS_00438034	3.50186	2.54418	3.52627	0.0386778	0.0170358	0.0210865
TCONS_00081704	3.12372	3.33986	3.09131	0.0816324	0.0646413	0.12209
TCONS_00164038	4.27632	2.61826	2.65554	2.28007	1.77989	2.15685
TCONS_00113386	2.89851	3.60344	3.04505	1.76125	3.29703	3.93042
TCONS_00054417	3.91334	2.6383	2.98803	0	0	0
TCONS_00068652	2.69861	3.6953	3.14535	1.618	2.15455	1.889
TCONS_00070045	2.36809	4.42838	2.73879	3.76567	2.74453	0
TCONS_00222638	3.32317	3.23796	2.97244	2.16012	2.64313	2.41327
TCONS_00052148	3.48509	3.35434	2.69285	0.625153	0	1.09968
TCONS_00122129	2.80603	3.50994	3.21509	3.9986	4.69976	4.06609
TCONS_00259400	2.53746	4.00728	2.98494	1.63066	1.32539	1.41869
TCONS_00333622	3.53258	2.80388	3.19069	1.50417	1.51305	1.30481
TCONS_00127695	2.89817	4.23034	2.39618	1.87093e-09	8.16457e-12	0
TCONS_00441891	2.32223	4.54638	2.6547	1.44321	4.67933	1.46652
TCONS_00168141	3.74425	3.04513	2.72774	4.0692	4.88668	5.03775
TCONS_00166784	3.49494	2.33568	3.68644	3.87126	3.33303	4.06259
TCONS_00036846	3.54486	3.2942	2.67683	2.17177	1.84915	2.31083
TCONS_00155552	2.47883	3.8708	3.16105	0	0	0
TCONS_00233321	3.00634	3.70583	2.78939	5.11689	3.69804	2.67897
TCONS_00334759	3.40624	3.54868	2.54598	1.429	2.6562	2.84447
TCONS_00342623	3.17153	2.5109	3.80378	5.6172	5.67394	5.71384
TCONS_00338120	3.4691	3.52351	2.48207	0.000129221	7.54407e-05	0.266845
TCONS_00047317	3.0628	3.12555	3.27035	3.29068	2.47269	1.80371
TCONS_00153624	3.49733	3.11698	2.84223	0.715012	0	0
TCONS_00340058	3.42794	2.9307	3.08271	3.08792	3.12295	3.33804
TCONS_00362212	3.15778	3.19042	3.09315	6.59776	6.63547	5.83367
TCONS_00097926	0.89354	3.90263	4.63887	0	0	2.31778
TCONS_00361489	6.14197	1.40623	1.87978	8.71737	7.14335	6.07467
TCONS_00357791	3.55454	3.41351	2.45344	2.60682	2.24741	2.70845
TCONS_00221126	3.49599	2.84926	3.07524	2.69596	2.18112	2.07454
TCONS_00098357	2.91422	3.34569	3.15912	2.56338	2.97708	3.37178
TCONS_00166487	3.37509	3.06313	2.9744	1.34109	1.12395	1.25969
TCONS_00374937	3.20955	3.27968	2.92162	2.7933	3.47524	2.94295
TCONS_00127802	4.13077	2.36721	2.91237	3.2402	2.14075	2.34395
TCONS_00109580	3.54883	2.71154	3.14843	3.77851	2.61241	3.23563
TCONS_00403317	3.58025	2.7699	3.04944	3.97145	4.12076	3.05711
TCONS_00283091	3.9212	2.83575	2.64128	5.2464	5.6997	5.81437
TCONS_00081848	3.31352	3.07415	3.00518	3.54124	4.01125	4.37644
TCONS_00337496	3.66124	3.34108	2.36703	2.00024	1.68495	1.80937
TCONS_00255218	2.78047	3.93593	2.64877	1.65026	1.62865	0
TCONS_00110227	2.71211	3.29065	3.35998	0	0	0
TCONS_00376654	3.53198	2.77732	3.0509	3.78983	3.74225	3.83991
TCONS_00067762	3.14543	2.89673	3.30904	2.12496	0	4.3196
TCONS_00098565	3.08874	3.31801	2.94263	1.14294	0.186343	0
TCONS_00314481	3.79833	0	5.54777	2.24799	0.587891	3.15474
TCONS_00198066	1.75501	3.52775	4.04598	1.21412	1.05461	1.29529
TCONS_00035096	2.78128	3.36693	3.18038	2.5111	3.23128	2.81618
TCONS_00442415	2.48537	3.34242	3.49499	1.99637	2.44462	2.5467
TCONS_00317818	4.87679	2.66148	1.78052	3.66497	2.51623	1.96257
TCONS_00293689	5.391	6.88416e-13	3.92622	5.6364	0	5.95928
TCONS_00079533	2.84803	3.07871	3.38442	3.06821e-07	0.054603	0.205151
TCONS_00253796	3.25572	2.21535	3.83846	1.14333	1.47908	1.89338
TCONS_00050491	2.81387	3.61738	2.87384	1.58147	0.785653	1.77052
TCONS_00112910	3.54001	2.23294	3.53092	0.814787	1.90934	2.34408
TCONS_00153215	3.05487	3.12357	3.0987	2.49366	2.45396	2.123
TCONS_00284373	3.10788	3.19834	2.96731	3.26429	3.42325	3.1126
TCONS_00140065	3.25241	2.42659	3.57364	2.50529	1.8846	1.95921
TCONS_00006324	3.24324	2.57069	3.4374	0	0.980065	0
TCONS_00125261	3.01469	2.99294	3.24046	5.20558	4.71293	4.49208
TCONS_00399119	1.99683	2.57054	4.67599	0	0	1.93171
TCONS_00419964	2.10473	3.82166	3.31571	2.39023	2.38401	2.04727
TCONS_00252844	2.09192	3.48747	3.66226	2.80036	2.19135	1.09968
TCONS_00209276	2.70582	3.40452	3.13077	3.09813	3.01434	2.61395
TCONS_00095546	4.01594	2.53163	2.6934	1.48563	1.72627	2.07968
TCONS_00199970	3.70554	3.0191	2.50849	0	0	0
TCONS_00085220	3.1802	3.01453	3.03449	3.48665	3.91366	4.36603
TCONS_00003800	2.62648	5.23986	1.35872	0	0	0
TCONS_00180160	2.98731	2.55356	3.68156	0.501532	1.74345	1.28728
TCONS_00295670	1.92941	3.32241	3.9644	0.84865	1.39551	1.31877
TCONS_00186137	2.98194	3.1311	3.10148	2.66151	2.7141	2.57283
TCONS_00005673	2.98812	3.29959	2.92528	3.27174	3.64864	3.55734
TCONS_00167702	3.70564	2.79124	2.71586	0	6.1353e-07	0
TCONS_00418341	3.91898	2.7771	2.51349	1.71684	1.66975	1.71964
TCONS_00029996	4.91157	1.99208	2.30417	1.61694	0.584111	1.08041
TCONS_00260842	2.33816	3.17664	3.69226	1.95031	3.20888	2.91136
TCONS_00421494	3.51129	3.03539	2.65734	2.22765	2.70064	3.07993
TCONS_00403513	3.23389	2.92199	3.04037	4.4053	4.72952	4.67799
TCONS_00316808	3.09567	2.93192	3.16415	3.57282	3.14109	2.17212
TCONS_00415625	4.07562	3.03003	2.0859	3.7975	3.10163	3.25274
TCONS_00438111	3.67491	3.17861	2.33122	0.134333	0.13003	0.187946
TCONS_00128050	2.83661	3.75331	2.57574	0	0	0
TCONS_00170585	2.91446	3.09423	3.15596	5.6778	5.84911	5.76402
TCONS_00317561	2.79211	3.4948	2.87601	0.959559	1.92136	1.48813
TCONS_00354509	2.31457	3.55954	3.28743	2.56067	3.44724	2.29582
TCONS_00373779	3.67723	3.05812	2.42609	3.42077	2.87408	3.29843
TCONS_00006998	4.27653	2.47186	2.40847	1.74957	2.16626	1.15375
TCONS_00268075	3.39261	2.6367	3.12662	3.91086	2.872	2.47668
TCONS_00243296	3.08624	2.98797	3.07399	2.47661	2.07987	1.99527
TCONS_00438656	3.17062	2.94728	3.0219	3.86809	3.96009	4.23927
TCONS_00139668	4.78713	2.05994	2.28743	1.94888	0.537939	0.239634
TCONS_00070198	3.56372	2.59209	2.97192	2.97449	2.70514	0.00192175
TCONS_00113410	2.52465	3.08017	3.51919	3.82094	4.41587	4.47577
TCONS_00396101	2.1525	3.89618	3.07457	0.62975	1.59236	1.73361
TCONS_00335650	4.60371	2.47434	2.04025	1.96888	1.72863	1.42802
TCONS_00164041	4.01486	2.53159	2.5702	2.12174	1.92577	2.27418
TCONS_00035511	3.62724	2.62482	2.85331	2.0701	2.37277	2.83446
TCONS_00212158	3.76518	2.59861	2.73411	0	0.175255	0
TCONS_00233324	3.342	2.56063	3.19134	4.58434	3.50279	4.35747
TCONS_00095543	3.89123	2.55521	2.64637	1.61157	1.79823	1.98771
TCONS_00153843	4.43199	2.37483	2.28008	1.19092	2.06154	0
TCONS_00067557	3.86797	2.24595	2.97236	6.04415	5.12136	5.61649
TCONS_00098632	3.48575	2.61459	2.97271	2.16977	2.20439	2.66615
TCONS_00403167	2.83017	3.47725	2.75625	1.57611	1.28226	1.92467
TCONS_00005769	3.33809	3.0197	2.70143	1.42493	6.88403e-05	1.57917
TCONS_00047257	2.98706	3.00968	3.06098	1.99044	3.25815	2.95797
TCONS_00341063	4.32417	2.42998	2.30078	5.22249	5.58299	5.12475
TCONS_00381941	2.17114	3.30947	3.57006	1.12572	2.9961	2.79809
TCONS_00274930	2.74681	3.03856	3.2633	0.265583	1.17	1.8198
TCONS_00262587	3.58643	2.32861	3.1315	0.0867724	0.182688	0
TCONS_00028549	2.85691	3.04135	3.1444	0.903921	0.783488	0.501293
TCONS_00110229	2.65905	3.37586	3.0035	0	0	0
TCONS_00242949	3.61506	2.93711	2.4839	0.555233	0	0.306445
TCONS_00374034	2.09041	3.64498	3.29198	0.23024	0.381321	0.520551
TCONS_00419201	3.29331	2.71777	3.0087	0	0	0
TCONS_00300096	2.99521	3.11859	2.90552	3.6018	3.69088	3.7206
TCONS_00224596	2.84545	3.34022	2.82698	1.41015	3.37024	2.57659
TCONS_00438038	3.627	2.17604	3.20538	0.0926271	0	0.0508574
TCONS_00100147	3.01482	3.01496	2.9758	3.60819	3.63165	3.83928
TCONS_00180644	2.05427	3.29009	3.6591	1.25804	2.8078	3.2984
TCONS_00181334	2.93845	3.79333	2.26935	2.39567	3.57344	2.6637
TCONS_00243858	3.14543	2.54486	3.30904	3.47063	3.92006	4.04606
TCONS_00420316	3.28151	2.99703	2.72035	4.36101	4.33843	3.10577
TCONS_00052118	2.95999	3.09581	2.9366	2.2631	2.41393	2.18828
TCONS_00433387	5.03441	2.12728	1.82773	0.982915	1.03063	1.46012
TCONS_00202262	5.28208	1.86227	1.83646	0.0417256	0.00923138	0.0114207
TCONS_00443785	3.44631	2.23347	3.29486	0	0.00850573	0
TCONS_00109054	3.71887	2.6007	2.65473	4.22327	3.73659	4.1734
TCONS_00343035	2.62551	3.11784	3.2292	1.42244	1.30815	1.17547
TCONS_00035519	3.62964	2.46311	2.87526	2.07405	1.62549	2.14949
TCONS_00004393	3.62332	2.66495	2.66258	3.89146	3.83898	3.99339
TCONS_00243052	3.01074	3.10936	2.82312	2.92155	2.2738	2.44153
TCONS_00078383	3.02686	4.52372	1.39064	0	0	0
TCONS_00180022	3.04298	3.05147	2.84234	1.48325	1.57718	1.21066
TCONS_00440136	3.54857	3.0323	2.35583	0	0	0
TCONS_00066685	0	4.90699	4.02392	0	0	0
TCONS_00377309	2.55568	3.22791	3.14366	4.52676	5.24417	5.2289
TCONS_00136708	3.9175	2.33351	2.66524	1.11054	0.841293	1.10862
TCONS_00283070	4.08913	1.78567	3.03852	0	0.823175	0.842896
TCONS_00069929	1.8172	2.36728	4.71639	2.46084	0	0
TCONS_00275233	2.86606	2.48322	3.55037	4.1495	3.56181	4.22531
TCONS_00338537	3.15819	3.10564	2.62657	2.86441	3.78511	3.35736
TCONS_00379748	2.78931	3.34627	2.75074	0.74308	3.49234	3.18995
TCONS_00211899	3.22834	3.1798	2.47815	0.000214177	2.61133	2.38204
TCONS_00356600	3.49408	2.40971	2.96816	3.00842	2.85489	2.53832
TCONS_00167841	2.58152	3.1386	3.13959	3.29398	2.68753	3.01295
TCONS_00414990	2.20528	3.89559	2.756	1.34497e-09	0	0.149521
TCONS_00233960	3.43857	2.34621	3.06941	2.25354	1.95817	2.45893
TCONS_00285371	3.15686	2.95452	2.74006	2.91227	3.01785	2.70686
TCONS_00334115	4.66024	2.41375	1.77442	2.70155	2.10518	2.42107
TCONS_00319046	2.12232	3.28946	3.4356	1.48366	1.18157	1.28422
TCONS_00341545	3.30299	2.8962	2.64731	0.230954	0.667436	0.805647
TCONS_00268088	3.52731	2.72813	2.58226	3.90327	2.81543	2.27994
TCONS_00421492	3.49458	2.66176	2.6704	2.58554	2.8411	2.97281
TCONS_00070334	3.29973	3.15518	2.36845	2.0553	2.19825	1.21784
TCONS_00259401	2.34895	3.68896	2.78526	1.17889	1.09527	0.905179
TCONS_00220098	2.53216	2.76664	3.52357	0	0.204996	0.318378
TCONS_00438142	3.12025	2.94801	2.75304	0	0	0.310394
TCONS_00208635	2.32572	2.78645	3.70571	3.09819	2.63259	3.23401
TCONS_00208737	2.94448	3.06234	2.80963	3.27265	3.12395	3.07038
TCONS_00335649	4.31843	2.56813	1.92324	2.0494	1.82465	1.46737
TCONS_00357591	2.47041	2.85721	3.47319	3.92077	1.84647	1.64189
TCONS_00380273	3.12542	2.67882	2.9945	3.2646	2.82314	1.47291
TCONS_00070377	3.26838	3.67582	1.85003	1.11944	2.813	1.77006
TCONS_00314844	3.23923	2.8025	2.7503	5.37912	6.21045	5.55842
TCONS_00313438	2.17257	3.41736	3.19951	0	5.37757	0
TCONS_00375234	2.84001	2.75326	3.18806	1.88068	0	1.61376
TCONS_00268728	3.78651	2.89212	2.09679	3.38932	2.91944	0.925157
TCONS_00081463	2.49001	3.66505	2.60678	0	0	0.195403
TCONS_00251932	2.42905	3.40233	2.929	0	0	0
TCONS_00433836	3.11058	2.67937	2.96913	0	0	0
TCONS_00337027	2.45297	3.04623	3.25434	3.94966	4.53979	4.31596
TCONS_00269525	3.30747	2.51834	2.92763	3.6296	2.30988	1.53216
TCONS_00082344	3.22112	2.14467	3.38661	3.76567	2.26337	0
TCONS_00202260	5.08969	1.51637	2.14156	0	0.0441981	0
TCONS_00048400	2.76597	3.15012	2.82702	1.30789	0	0.817621
TCONS_00036962	3.56621	2.54414	2.63079	4.04661	4.05989	3.77287
TCONS_00029150	2.98882	3.21855	2.52196	5.33761	5.45372	4.49702
TCONS_00319047	2.0293	3.26048	3.42868	1.36992	1.72351	2.22555
TCONS_00418736	3.93672	2.43972	2.33891	1.36655	2.0154	2.45054
TCONS_00242465	3.86498	2.40073	2.43626	1.85876	1.75668	2.04941
TCONS_00269369	3.22538	2.85775	2.61882	2.14133	1.5296	1.82576
TCONS_00209228	3.58206	2.37659	2.73643	0.0324919	0.0284573	0.0176943
TCONS_00414507	2.73671	3.22583	2.71994	1.02909	1.56018	1.86137
TCONS_00213410	3.32944	3.44413	1.90006	3.27358	0	2.88033
TCONS_00164045	3.74271	2.57123	2.35079	1.90313	1.31927	1.79802
TCONS_00112540	3.38599	2.65257	2.62412	4.09068	3.61037	3.75468
TCONS_00002095	3.3902	2.70948	2.56102	0	2.12313	0
TCONS_00209237	3.63724	2.39172	2.63057	0.037068	0.161372	0.071441
TCONS_00108253	3.05833	3.00762	2.58116	2.52872	1.53751	1.2879
TCONS_00098032	2.53004	3.04357	3.07183	2.01541	1.89941	2.22131
TCONS_00414485	4.20474	1.87477	2.56442	3.779	0.891192	0
TCONS_00006348	2.70044	2.80942	3.12915	2.06283	3.12743	2.65437
TCONS_00197922	2.78387	2.67137	3.18017	1.59327	1.7981	1.48482
TCONS_00262696	3.875	2.9991	1.7571	1.19817	1.00097	1.98905
TCONS_00260927	3.04824	3.24072	2.34012	3.21536	3.44288	1.19557
TCONS_00164735	2.30679	3.09276	3.22145	0	0	3.10592
TCONS_00441640	3.60503	1.7156	3.29871	0	0	0
TCONS_00255311	2.8517	2.73042	3.02813	3.87475	3.29173	3.87622
TCONS_00360883	3.0293	2.72566	2.85015	1.16985	1.15194	1.14468
TCONS_00342916	3.49438	3.01893	2.08448	1.71572	1.38983	1.7612
TCONS_00416663	4.05718	2.30345	2.23475	0	0	0
TCONS_00434398	3.54567	2.32537	2.72334	0.737325	0.350019	0.654938
TCONS_00320964	3.32373	2.57879	2.68244	2.40783	2.58452	2.69994
TCONS_00234893	2.9389	2.87213	2.76945	3.05206	2.97289	3.39115
TCONS_00339875	3.74311	2.83882	1.99652	0	0	0
TCONS_00402356	2.90647	3.00027	2.67057	2.03999	2.16023	2.07198
TCONS_00098024	2.44037	2.68698	3.44935	2.6605	2.33507	3.01782
TCONS_00440803	4.53636	2.34057	1.69901	0	0	0
TCONS_00035517	3.44227	2.34948	2.77386	1.90711	1.8592	2.33884
TCONS_00356391	3.3208	2.61986	2.62055	3.60508	2.50548	2.94356
TCONS_00198844	2.96193	2.58222	3.01703	4.75387	4.59912	4.10034
TCONS_00400474	3.13074	3.4425	1.98755	0	0	0
TCONS_00243604	3.42052	2.262	2.87074	0	0	0
TCONS_00114742	2.52956	3.07888	2.94432	2.75577	2.94532	3.15118
TCONS_00201279	2.99626	2.79976	2.75192	4.05155	3.42832	3.74395
TCONS_00319063	2.92158	2.87239	2.74896	1.07845	0.756379	0
TCONS_00374396	3.79051	2.55324	2.19876	2.38957	3.45539	3.72057
TCONS_00152428	2.6896	2.55523	3.29636	0	0.0553001	0.0680566
TCONS_00443790	3.50204	2.05544	2.98115	0.0504678	0.0111971	0
TCONS_00244879	2.65562	3.20254	2.67905	2.20001	2.35025	2.38559
TCONS_00361392	4.16916	2.36206	2.00049	1.12133	1.73671	2.03723
TCONS_00414936	3.90702	2.42221	2.19819	1.08665	2.00344	2.2826
TCONS_00002467	2.23729	3.33725	2.94782	1.23824	1.7224	1.65995
TCONS_00140788	2.98927	2.32182	3.21046	1.31912	0	1.60211
TCONS_00210980	3.28093	2.44513	2.78622	2.13553	3.25506	3.14996
TCONS_00070381	3.14044	2.51131	2.85089	4.04529	3.50623	3.22714
TCONS_00417636	2.49021	3.63285	2.3793	2.82667	2.41187	4.57996
TCONS_00260956	3.16332	2.82674	2.50903	1.828	1.84947	2.11831
TCONS_00097706	3.06292	2.86677	2.56806	0.795448	0.888907	0.732145
TCONS_00420210	3.50178	2.9784	2.00661	3.43491	2.28782	2.87932
TCONS_00242951	3.35955	3.01577	2.10478	5.15581e-06	0.792016	1.4409e-05
TCONS_00252883	8.48004	0	0	0	0	0
TCONS_00099899	1.86563	3.57305	3.04076	1.75616	1.82939	0
TCONS_00136617	3.41591	2.37738	2.68494	1.00981	0.835397	0.928699
TCONS_00109578	3.01224	2.42071	3.04476	3.25193	1.77589	2.05584
TCONS_00150776	2.56468	3.34702	2.56518	1.3956	2.2967	1.43769
TCONS_00233322	3.09885	2.73864	2.63377	3.11302	3.68209	2.86478
TCONS_00436276	0.764667	3.41798	4.28571	1.6281	2.19739	0
TCONS_00180466	2.68681	2.9098	2.87122	2.40572	2.43289	1.88591
TCONS_00267709	3.18992	2.93311	2.34454	4.76188	3.18343	3.15035
TCONS_00243003	2.29027	3.66265	2.50834	0	0	0
TCONS_00113401	2.09489	2.92356	3.43732	3.59782	3.98933	3.9533
TCONS_00377167	1.40459	3.37017	3.6782	0	0	0.846887
TCONS_00113411	2.08759	2.89929	3.46269	3.63684	4.66362	4.83552
TCONS_00031515	3.42922	2.14617	2.87077	0	0	0
TCONS_00337962	2.91726	2.59775	2.92695	3.49949	3.0858	3.08656
TCONS_00031302	3.21354	3.05968	2.15771	1.96642	1.84678	1.70106
TCONS_00109671	2.66773	3.18645	2.57493	3.73087	4.46562	4.1405
TCONS_00443826	2.53847	2.91286	2.97511	0.025865	0.0674728	0.028596
TCONS_00420786	4.58544	1.65519	2.17807	1.9484	1.35155	1.63898
TCONS_00334598	2.64699	3.09884	2.66165	2.40623	2.969	3.12815
TCONS_00209382	2.33595	2.87975	3.19019	0.133953	0.229358	0.169558
TCONS_00294064	3.15639	2.14287	3.10327	0	0	0
TCONS_00321590	2.86826	2.14588	3.38795	0	2.56026	2.12249
TCONS_00316790	2.29339	2.58769	3.51059	3.43597	3.14539	2.64735
TCONS_00065944	2.5808	2.89632	2.91448	2.6263	2.53251	2.9566
TCONS_00267903	2.69352	3.09688	2.59506	3.01904	3.33658	3.40014
TCONS_00233009	2.27399	2.93652	3.17364	2.48737	3.80851	0
TCONS_00293999	2.68317	2.85385	2.84441	2.44053	2.45695	2.09196
TCONS_00267865	4.00133	2.73848	1.64156	0	0	0.352894
TCONS_00416720	3.88101	2.04564	2.44614	0.641623	0.555228	1.25326
TCONS_00419726	2.87257	2.76376	2.73348	4.11549	3.11928	3.26285
TCONS_00436541	2.5988	2.99868	2.76729	2.80969	3.22908	3.06233
TCONS_00000252	3.35736	2.62513	2.38191	2.77513	2.24022	2.24703
TCONS_00419572	1.38443	3.15708	3.82138	1.87695	0	0
TCONS_00399310	3.12155	2.42967	2.80492	4.45593	4.68759	4.46155
TCONS_00420438	3.92998	2.05343	2.37118	0.0137473	0.047585	0.0586349
TCONS_00379134	3.30665	2.64208	2.40578	3.06222	2.5919	2.72385
TCONS_00382695	1.81636	3.0379	3.49233	0	1.01692	0
TCONS_00275179	3.19353	2.99647	2.15108	0.760432	0.160492	1.03882
TCONS_00099350	3.22054	2.72284	2.39745	1.67956	1.31895	0.974657
TCONS_00291963	3.54034	2.50913	2.29024	0	0	0
TCONS_00358136	4.53184	2.21463	1.59122	1.55264	1.609	4.23626
TCONS_00198797	2.3497	2.9628	3.01765	1.82039	1.78801	1.47047
TCONS_00155352	2.45403	3.04357	2.82416	2.53089	2.72074	2.85595
TCONS_00098706	3.44617	2.64718	2.22499	1.02323	0	1.30235
TCONS_00242324	2.1112	3.60019	2.60664	2.18484	0.688709	3.29285
TCONS_00420212	3.12395	2.94492	2.24515	3.4886	2.83392	2.80329
TCONS_00035856	2.41486	2.7926	3.10631	1.48868	1.14844	0.004481
TCONS_00285621	2.20814	3.22594	2.87774	4.0935	4.0791	4.02618
TCONS_00245141	2.9017	2.49046	2.91837	1.1654	0.841676	0.372726
TCONS_00319377	2.43002	3.05411	2.81684	3.34454	3.46537	3.2675
TCONS_00298474	3.58958	2.58728	2.11215	3.54945	3.57049	4.25123
TCONS_00343037	2.77945	2.60259	2.90598	2.11121	2.10578	2.0761
TCONS_00113403	1.59662	3.21673	3.4744	3.86303	3.75309	4.20268
TCONS_00443781	3.36346	1.96316	2.95555	0	0.0261533	0
TCONS_00317551	2.87106	2.6155	2.79508	2.56558	2.35922	2.65112
TCONS_00221437	3.56177	2.23576	2.48325	4.01398	3.09884	2.7863
TCONS_00236362	3.01601	2.42305	2.84072	2.73313	3.22415	3.6184
TCONS_00003054	3.63073	2.89038	1.7501	1.85982	0.723897	0
TCONS_00137115	2.69723	2.38695	3.18646	1.96714	0.913993	1.35638
TCONS_00006163	3.02631	2.47278	2.76741	2.84077	2.77073	2.66136
TCONS_00032614	3.02124	2.46615	2.7771	3.92402	3.20155	3.64658
TCONS_00402273	2.89402	2.64392	2.72172	4.88583	5.43701	4.72457
TCONS_00124105	2.71033	3.01191	2.53322	3.03429	2.66715	2.68917
TCONS_00030706	3.22112	3.49387	1.53192	3.76567	3.39271	1.50912
TCONS_00097925	2.29706	2.60851	3.3405	1.34424	1.04637	2.4025
TCONS_00153582	3.20863	1.15554	3.88005	3.67977	2.44468	2.48921
TCONS_00004147	2.87091	2.96495	2.4012	0.0541503	0.136666	0.0910008
TCONS_00443839	2.96558	2.23288	3.03725	0.0955676	0.0881575	0.209476
TCONS_00065593	2.30181	3.25365	2.67364	1.77627	1.66629	1.68509
TCONS_00343034	2.53793	2.81369	2.87516	1.68359	1.60198	1.61052
TCONS_00262697	3.22043	2.68885	2.3111	1.75628	1.19746	1.85936
TCONS_00175928	4.70179	2.05724	1.45841	3.44148	2.15443	3.23768
TCONS_00210199	3.85892	1.69409	2.66074	2.83506	3.26897e-09	2.11149
TCONS_00139635	3.36986	2.36265	2.48033	1.82176	2.04743	0
TCONS_00300097	2.60136	2.9711	2.63952	2.82786	2.79917	2.84445
TCONS_00223901	3.38543	2.51529	2.31074	1.33865	1.53072	1.87913
TCONS_00274909	2.11845	3.28048	2.79891	1.89969	1.30796	1.15969
TCONS_00334106	3.39155	2.80381	1.99528	3.31869	1.90008	2.11781
TCONS_00337646	2.7149	2.46532	3.00753	2.0783	2.19512	2.03137
TCONS_00320965	3.19929	2.16055	2.8226	2.5624	2.46323	2.35965
TCONS_00443730	3.2471	2.32861	2.60478	2.19824	0.585189	1.87388
TCONS_00112889	2.51762	2.42292	3.23792	0.560158	1.44622	1.66684
TCONS_00054010	4.01477	2.37407	1.78793	0.210522	0.231791	0.0482759
TCONS_00419912	5.1812	1.61187	1.38218	2.02975	1.03206	1.3863
TCONS_00139561	3.25441	2.19558	2.72494	1.39613	1.62074	1.63692
TCONS_00418194	3.66654	2.11969	2.38788	0.185273	0.163822	0
TCONS_00421379	3.33043	2.23163	2.6109	2.18532	2.45426	1.50021
TCONS_00221442	3.5277	2.34835	2.28545	3.51402	3.03778	2.77378
TCONS_00377614	2.80028	2.53532	2.82432	2.46744	2.38273	2.40654
TCONS_00009059	3.50231	1.64573	3.01075	1.72857	0	0
TCONS_00164022	3.8314	2.05812	2.26569	1.60718	1.17697	1.66568
TCONS_00360782	2.57363	3.46473	2.11435	1.86097	1.9883	1.24649
TCONS_00149708	3.5108	2.0284	2.61041	0.781259	2.19591	0
TCONS_00167641	3.83263	2.31226	2.00308	1.65727	1.20382	1.76061
TCONS_00109829	3.28541	2.2014	2.65547	1.39647	0.932655	1.27926
TCONS_00402717	3.18396	2.57657	2.37688	3.50449	3.00523	2.36177
TCONS_00378438	2.87092	2.59581	2.66789	2.49177	2.27123	2.57146
TCONS_00418189	3.24763	2.26552	2.62031	0.0747187	0.044188	0.0806814
TCONS_00335651	2.17118	3.7577	2.20455	0.694007	0.850943	0.762803
TCONS_00170893	0	4.49378	3.63937	0	0.401008	1.46805
TCONS_00254450	3.66337	2.23766	2.23077	1.41782	0.894078	1.06428
TCONS_00357437	2.47048	2.75121	2.9101	3.04192	3.06905	3.25768
TCONS_00004629	2.36695	2.95679	2.80364	1.51423	2.55777	0
TCONS_00127798	2.97121	2.58635	2.5689	3.45404	2.69462	2.94103
TCONS_00000680	3.01815	2.21105	2.89648	3.50439	3.45095	2.60089
TCONS_00031918	2.91111	2.79414	2.41388	2.02524	1.9728	2.17635
TCONS_00316667	3.39956	2.43802	2.28067	1.73168	2.12683	2.46276
TCONS_00202015	3.07212	2.81265	2.2329	1.50319	1.77124	2.05965
TCONS_00334087	2.69367	2.67494	2.74847	2.34907	2.44039	2.57838
TCONS_00198075	3.80314	2.20656	2.1071	2.21875	2.72905	2.79952
TCONS_00243602	3.70519	1.67071	2.73728	0	0	0
TCONS_00212161	3.2912	2.34149	2.47745	0.0281987	0	0
TCONS_00314373	3.48396	2.44863	2.17663	0	0.648498	0
TCONS_00234885	2.78183	2.7109	2.60778	2.69808	2.64608	2.72008
TCONS_00395458	4.50154	2.00869	1.58488	0	0	0
TCONS_00083694	2.86536	2.62687	2.60189	2.48535	2.63777	2.79642
TCONS_00081757	2.68916	2.84085	2.56307	1.86211	2.13699	1.97786
TCONS_00333130	3.63272	2.22104	2.23511	2.47087	2.01723	2.09977
TCONS_00048889	2.77228	1.7686	3.54097	2.66187	3.94535	3.57661
TCONS_00180706	2.28077	2.86704	2.93216	1.38899	1.49631	1.40467
TCONS_00149764	3.17866	2.50561	2.39496	3.27987	2.64631	2.62016
TCONS_00004236	2.10733	2.98942	2.98229	0.281438	0.0827123	0.0617407
TCONS_00070654	2.35083	2.79998	2.92505	3.32263	2.98641	2.69212
TCONS_00251741	2.89867	2.53579	2.63929	0	0	0
TCONS_00333245	0	8.0705	2.35951e-05	0	0	0
TCONS_00127743	3.06295	2.60587	2.39932	3.22819	3.24763	3.24927
TCONS_00199963	2.60392	3.7526	1.69636	0.0214313	0.0807218	0.0460628
TCONS_00031641	3.24998	2.25052	2.55162	0.39694	0.7834	0.902053
TCONS_00178578	1.15478	3.17239	3.72089	0	0	0
TCONS_00209243	3.32188	2.2223	2.50367	0.0266363	0.0429173	0.0206662
TCONS_00069391	1.50589	3.01963	3.51642	1.28635	1.90787	2.10305
TCONS_00198845	2.77983	2.38896	2.87152	4.65279	4.31459	3.74633
TCONS_00401982	3.15513	2.72613	2.15625	0.501148	0.592195	0.425308
TCONS_00048554	3.68857	3.67744	0.671444	2.65148e-12	0	0
TCONS_00164905	3.90725	4.12415	0	0	0	1.46652
TCONS_00221950	3.00415	2.8325	2.19435	1.07078	1.93995	2.04538
TCONS_00151948	3.42687	2.38745	2.21636	1.83537	1.28789	2.18478
TCONS_00443792	3.54877	1.88876	2.58725	0.0513125	0.0449461	0.0800877
TCONS_00002010	2.63052	2.80785	2.58612	3.04576	3.23875	3.21998
TCONS_00342914	3.27462	2.85706	1.89163	1.73041	1.2462	1.56573
TCONS_00417900	2.59995	2.85021	2.56656	2.59697	2.25398	2.0112
TCONS_00419907	4.7507	1.39521	1.85806	2.55627	1.29436	1.71594
TCONS_00267897	3.49672	2.50856	1.99864	1.01082	1.35422	1.21867
TCONS_00198454	3.54066	0.83813	3.62308	0	0	0
TCONS_00201807	1.60418	2.59226	3.80507	2.17567	2.7144	0
TCONS_00414359	2.50073	2.71001	2.78832	3.75324	3.92322	4.43119
TCONS_00202050	2.51464	2.61835	2.8659	2.86205	3.3807	3.72855
TCONS_00418197	3.1818	2.3601	2.45552	0.098382	0.168321	0.242874
TCONS_00223785	2.79069	2.62121	2.58425	3.03207	2.97855	3.40325
TCONS_00420406	3.15295	2.06058	2.78164	0.300772	0.270086	0.643139
TCONS_00048904	2.51451	2.69443	2.7857	1.71956	1.57615	1.84985
TCONS_00176954	2.72731	2.85235	2.4126	1.56007	1.06287	1.73023
TCONS_00112908	3.01261	1.90134	3.07613	0.500616	1.37043	1.88624
TCONS_00292799	2.31484	3.52602	2.14773	3.37441	3.2154	3.34268
TCONS_00416761	2.86804	2.43083	2.68869	3.53979	2.99328	2.51889
TCONS_00414520	3.64857	2.30025	2.0379	1.61024	1.49635	1.43868
TCONS_00213929	3.77794	2.27534	1.92763	0.742407	0.804647	1.21975
TCONS_00079760	2.61848	2.72719	2.63369	3.04562	2.90087	2.83012
TCONS_00140055	3.02994	2.09953	2.84845	1.4488	0.924662	0.705406
TCONS_00284461	2.68278	2.85198	2.44267	3.71031	3.94771	3.46758
TCONS_00338264	3.10109	2.20276	2.67035	2.37109	2.10046	3.12306
TCONS_00260653	2.39223	2.7096	2.86668	3.46065	3.96836	4.45124
TCONS_00113407	0.55689	3.51162	3.8999	3.6717	3.54673	4.05278
TCONS_00095604	2.05343	2.80629	3.10007	1.73768	2.50905	4.23393
TCONS_00342573	2.57319	3.15034	2.23259	3.93236	3.5364	2.84156
TCONS_00053616	2.18272	3.16996	2.59823	2.29985	1.32489	1.4375
TCONS_00127907	2.10436	2.49376	3.34902	1.93571	2.29301	2.91058
TCONS_00005717	2.84507	2.6624	2.43853	2.69858	1.0234	1.96076
TCONS_00054696	3.28293	2.53153	2.1297	4.85279	4.55791	5.39149
TCONS_00395577	3.0276	2.75802	2.1531	3.57675	3.24721	3.54385
TCONS_00051596	5.07465	1.87477	0.987711	0	0.891192	0
TCONS_00377310	2.36181	2.78265	2.78762	4.20839	4.77751	4.70633
TCONS_00179595	3.12217	2.29451	2.51434	0.242215	0.537792	0.211511
TCONS_00070262	4.09771	0.0331852	3.79923	0.816687	0	0.586432
TCONS_00169056	3.12002	2.54194	2.26621	0.239853	0.414566	1.10637
TCONS_00047314	2.72522	2.4448	2.75686	3.92438	2.62664	3.24678
TCONS_00341627	2.98227	2.46402	2.47918	2.83921	2.83106	2.49121
TCONS_00316817	2.49073	2.67122	2.76287	3.32225	2.7428	2.28035
TCONS_00337609	2.58469	2.75229	2.58676	1.55411	1.65191	1.72058
TCONS_00417639	2.46434	2.67403	2.78498	1.6347	1.93991	1.94734
TCONS_00340729	2.90519	2.91745	2.09144	1.52939	2.82289	1.94129
TCONS_00032269	3.25127	2.52466	2.13522	2.05414	1.91483	1.95942
TCONS_00004974	2.51698	2.55489	2.83325	2.79524	3.00288	3.1265
TCONS_00443894	2.61522	2.55144	2.72801	0.0693939	0.146148	0.0854863
TCONS_00178243	3.74795	2.01721	2.12765	0	0	1.6026
TCONS_00108598	3.20622	2.58882	2.09773	1.35969	1.32284	1.26574
TCONS_00355047	2.64195	2.51553	2.73362	2.28099	2.50411	2.53638
TCONS_00268066	3.17834	2.24344	2.46501	2.64665	1.44537	1.42034
TCONS_00291853	2.98273	2.78931	2.11126	0	0	0
TCONS_00315228	2.5497	2.8012	2.53145	3.59185	1.11988	2.69155
TCONS_00169961	2.91779	2.24843	2.71429	0.159257	0.697806	1.00401
TCONS_00139792	2.65809	2.82239	2.39923	2.77066	1.96547	2.27389
TCONS_00032711	2.63186	2.52615	2.72055	2.80779	2.36432	2.6166
TCONS_00360612	1.62504	2.7928	3.45913	0.841277	1.75185	1.64096
TCONS_00293375	2.61451	3.06706	2.19213	3.16383	4.12467	3.70752
TCONS_00232039	2.49195	2.81143	2.56865	2.84342	2.41319	2.82211
TCONS_00316813	2.37728	2.70526	2.78032	2.11835	1.93519	1.70092
TCONS_00335725	2.09166	2.89537	2.87561	2.46828	2.55443	2.43701
TCONS_00212142	3.41858	2.21899	2.22451	0.0207225	0.0998785	0.0150008
TCONS_00300242	3.83603	4.02542	3.17881e-08	0	0	0
TCONS_00005458	2.88209	2.69266	2.28589	2.57165	2.7463	2.48137
TCONS_00149761	3.11882	2.1623	2.57948	2.85501	2.74755	2.85884
TCONS_00034242	2.5028	2.70512	2.64922	0	0.244349	0.509285
TCONS_00112902	2.59929	2.1	3.15773	0.502999	1.23099	1.84014
TCONS_00260756	2.80426	2.40328	2.64757	2.81886	3.03249	2.86034
TCONS_00335193	3.28675	2.04971	2.51794	0.728864	0	0
TCONS_00277227	2.65507	2.68477	2.51162	2.54471	2.42256	2.3363
TCONS_00232485	3.96755	1.99801	1.88502	2.35187	2.20629	2.52986
TCONS_00178427	2.25788	2.84449	2.74341	1.00388	0	1.61816
TCONS_00047579	3.08636	2.49858	2.25798	2.67142	1.5112	1.77078
TCONS_00262359	2.45686	2.62191	2.7635	3.11498	3.84212	4.12275
TCONS_00262351	2.44127	2.62996	2.77076	3.44347	4.02475	4.57213
TCONS_00140066	2.62388	2.13476	3.08223	2.17565	1.43951	1.65905
TCONS_00198070	4.28373	1.4936	2.0606	1.98477	2.59354	2.92034
TCONS_00109049	3.30664	2.20938	2.31966	3.8941	3.09658	3.40804
TCONS_00164146	2.35218	2.85402	2.62584	2.73577	2.24179	2.11797
TCONS_00283554	2.65906	2.4156	2.75527	2.75917	0.870917	2.96422
TCONS_00166485	2.82032	2.5406	2.46681	0.971512	1.02004	0.935548
TCONS_00122085	2.37881	2.3506	3.09675	0	0	0
TCONS_00378440	2.69774	2.48382	2.64087	2.39207	1.65128	2.43486
TCONS_00402454	2.92622	2.42913	2.46064	3.14945	3.2129	3.36333
TCONS_00051463	2.37885	3.4953	1.94128	0	0	0
TCONS_00286099	1.76573	0.571877	5.4777	0	0	0
TCONS_00198122	2.65161	2.64933	2.51324	2.61106	2.12189	2.1765
TCONS_00252886	2.85884	2.74598	2.20917	2.40933	2.33642	2.1403
TCONS_00064736	2.88191	2.64129	2.2814	0	0	0
TCONS_00082419	2.37104	2.85015	2.58337	0.587203	2.14606	0.606364
TCONS_00396705	2.51138	2.62857	2.66289	1.56932	1.85594	2.01822
TCONS_00127146	2.96165	2.46948	2.37041	0	1.08388e-11	0
TCONS_00343217	2.72986	3.14705	1.92451	0.81402	0.868032	1.28117
TCONS_00223679	2.88081	2.25325	2.66556	2.83361	2.05225	2.26355
TCONS_00375181	3.1882	2.36244	2.24661	2.87551	2.57128	2.27726
TCONS_00443776	2.99671	1.85501	2.94503	0	0	0
TCONS_00403718	2.80709	2.45462	2.53359	2.83984	2.58818	3.05999
TCONS_00244963	2.36783	2.73654	2.69018	2.62274	2.73365	2.81609
TCONS_00151950	3.60002	2.53707	1.65732	0.960473	1.43395	1.90749
TCONS_00125688	5.24868	0	2.5409	0	0	0
TCONS_00438057	3.5178	1.8244	2.4472	0	0.0200995	0
TCONS_00316795	2.2836	2.79077	2.71421	3.47195	3.03525	2.37899
TCONS_00006266	2.39504	2.90249	2.48696	2.07018	1.64268	1.74129
TCONS_00078437	2.5177	2.87207	2.39387	3.55821	3.86896	3.41377
TCONS_00339585	2.38767	2.80514	2.58825	2.86991	2.3681	2.61574
TCONS_00376977	1.70415	2.91125	3.16503	0.715831	2.43962	2.23034
TCONS_00004929	2.14637	3.09194	2.54043	0	0.39827	0.433754
TCONS_00149533	1.90434	2.67977	3.19456	2.17325	1.05708	2.57673
TCONS_00234892	2.69836	2.61221	2.46559	2.92054	2.62802	3.1108
TCONS_00210264	4.1184	3.65647	1.0805e-05	0	0	0
TCONS_00083216	2.63492	2.59075	2.54875	2.52605	2.71413	2.71151
TCONS_00098020	2.17308	2.15457	3.44544	2.55778	1.55634	2.19226
TCONS_00234009	2.15336	2.82731	2.79229	2.70152	2.66166	2.38968
TCONS_00418784	2.46304	2.38973	2.91756	0	0	2.58932e-09
TCONS_00068829	2.19497	3.02106	2.55424	3.48995	3.1306	3.52593
TCONS_00418190	3.59584	1.90726	2.26638	0.0493133	0.0854687	0.0878339
TCONS_00029693	3.07461	3.67583	1.01809	1.14794	3.03673	1.58749
TCONS_00316803	2.53088	2.61507	2.62093	3.48872	3.01813	2.41456
TCONS_00374936	2.77072	2.68701	2.30851	2.86848	2.73824	2.67219
TCONS_00395721	2.52941	2.6154	2.61764	2.18146	2.12277	1.9642
TCONS_00243925	2.12271	2.73048	2.9081	0.676071	1.48859	0.926878
TCONS_00127148	2.81806	2.29681	2.63967	0	0.100953	0
TCONS_00337790	3.62534	2.20715	1.92098	4.23192	3.61248	3.31584
TCONS_00222654	2.88628	2.95816	1.90882	2.141	1.1449	1.76043
TCONS_00219982	3.37101	1.94302	2.43862	3.20609	2.64074	3.2439
TCONS_00139786	2.63746	1.9	3.21472	2.03489	2.05984	1.65032
TCONS_00199692	2.79057	2.36301	2.59845	2.98753	3.37463	4.11956
TCONS_00269559	3.06651	2.33751	2.33959	3.33561	2.36835	1.8471
TCONS_00200872	3.54596	2.18526	2.0098	1.28358	1.34573	1.18677
TCONS_00268758	3.14561	2.46528	2.12887	2.97297	1.97144	2.48578
TCONS_00373654	2.57714	2.71397	2.44693	1.46841	1.76918	1.81183
TCONS_00030832	3.26844	2.0046	2.46306	1.7656	1.04247	1.34709
TCONS_00176778	2.25215	2.76213	2.71747	2.33581	2.94483	2.53286
TCONS_00110228	1.25319	3.12832	3.34767	0	0	0
TCONS_00402353	2.24476	3.07784	2.40516	0.572912	1.47518	0.813832
TCONS_00403215	3.05698	2.94408	1.72372	4.25095	3.55032	3.83374
TCONS_00294458	2.57102	1.4746	3.6782	2.14929	0.792157	1.13614
TCONS_00067175	3.02556	2.16574	2.52376	1.0484	1.00555	2.1574
TCONS_00111788	2.95922	2.55521	2.1981	1.72743	1.66595	1.60798
TCONS_00442352	3.06892	2.26137	2.37776	0.97537	0.76359	0.406081
TCONS_00267247	2.65796	2.26197	2.78775	2.39071	1.37015	1.03129
TCONS_00418788	2.12112	2.45693	3.12656	0	0	0
TCONS_00047264	2.38924	2.55998	2.75408	1.83483	3.31765	2.43038
TCONS_00251993	1.24085	3.85128	2.6109	0.433973	1.50337	1.83192
TCONS_00083680	2.56273	2.67845	2.46056	2.19704	2.2302	2.17668
TCONS_00236421	1.92724	2.71719	3.05456	2.40392	2.78132	2.87348
TCONS_00097921	2.70916	1.79519	3.1943	1.29136	1.11827	1.60552
TCONS_00318250	4.11366	1.34781	2.23678	1.62628	1.61221	1.51659
TCONS_00361397	3.28192	2.50327	1.91252	1.16702	1.89005	2.32622
TCONS_00338842	3.54382	1.79715	2.35181	0	0	0
TCONS_00208655	2.12196	2.31915	3.24792	2.04556	1.86816	2.58445
TCONS_00398505	4.67776	0	3.01077	1.85666	0.912208	0
TCONS_00033401	1.77762e-07	4.3161	3.3598	0	0	0
TCONS_00213807	2.66432	2.15661	2.85073	2.34067	2.4841	2.68153
TCONS_00097183	2.59563	2.17354	2.90101	0	0	0
TCONS_00114180	1.78467	3.26546	2.61563	0	0	0.70179
TCONS_00220031	2.82959	2.14543	2.68797	2.41917	2.4456	3.22709
TCONS_00339876	4.43797	1.93532	1.28811	0	0	0
TCONS_00316806	2.43964	2.36428	2.85517	3.12965	2.3722	1.88204
TCONS_00276707	3.136	1.93695	2.58374	0	0.187498	0.374948
TCONS_00127610	2.54814	2.72524	2.38229	2.69829	2.59091	2.30375
TCONS_00378719	2.9169	1.22819	3.51009	0	2.73495	0
TCONS_00094770	2.11014	2.41456	3.12763	2.14278	1.87076	2.77511
TCONS_00080207	1.45073	3.3459	2.85535	0	1.19303	3.47047
TCONS_00420431	4.25526	1.82059	1.5722	0	0	0
TCONS_00376283	2.35092	2.67045	2.62558	2.18664	2.11439	2.03689
TCONS_00314841	2.74439	2.61073	2.28911	4.42956	5.02219	4.6554
TCONS_00292968	2.2468	2.81242	2.58451	1.94317	2.90449	2.81081
TCONS_00065058	2.61751	2.91771	2.10252	0	0.606974	0
TCONS_00444274	3.43605	2.14333	2.05263	3.82728	3.30834	3.59469
TCONS_00374258	2.81803	3.51357	1.29845	0	2.22904	1.53412
TCONS_00210803	1.94415	3.11678	2.56738	0.0483304	0.0170982	0.132202
TCONS_00286389	2.77662	2.36708	2.4832	2.93501	2.68954	2.94554
TCONS_00234358	2.58953	2.50548	2.53103	1.65933	1.7602	1.80113
TCONS_00259454	2.14625	3.10206	2.37729	2.71028	3.52948	3.58461
TCONS_00122131	2.42969	2.65266	2.53974	2.42834	3.65595	2.59922
TCONS_00080692	1.18552	3.67824	2.75428	0.886843	0.736762	1.30817
TCONS_00164042	3.64473	1.97984	1.99325	1.45131	1.1335	1.41548
TCONS_00053319	2.83441	2.86369	1.91727	0	1.85066	0
TCONS_00318767	2.75181	1.92159	2.94094	1.7694	0.825212	1.42113
TCONS_00251988	1.34995	3.64896	2.61467	0.231525	1.15043	1.38563
TCONS_00317706	0.92204	3.96028	2.73028	1.88594	2.50689	0.763312
TCONS_00260642	2.54533	2.72294	2.34398	3.61205	3.80576	4.04426
TCONS_00211735	2.13435	1.9185	3.55583	1.93985	0	1.96788
TCONS_00054655	2.27413	2.36029	2.97413	0	0.343441	1.48623
TCONS_00268906	2.97605	2.09277	2.53743	3.35857	3.34846	3.54063
TCONS_00232488	3.75975	1.97993	1.86103	2.50775	2.45633	2.65611
TCONS_00078980	2.0237	2.86369	2.7124	0	2.63536	0
TCONS_00082498	2.65977	2.48401	2.44917	2.02198	2.28667	1.91525
TCONS_00398995	1.73246	2.62013	3.24029	0.393546	1.32808e-11	2.56274e-15
TCONS_00079759	2.48647	2.6751	2.43109	3.19748	2.85858	2.99556
TCONS_00033174	2.15865	2.72346	2.70993	0.589337	0.495853	0.826012
TCONS_00341206	2.0994	2.77821	2.71115	3.23429	2.97589	2.45689
TCONS_00297709	4.1957	3.39034	0	0	0	0
TCONS_00285321	2.04837	3.01777	2.51386	2.96984	2.53833	3.03224
TCONS_00314843	2.93708	2.31533	2.32669	4.91334	5.7843	5.03032
TCONS_00155181	2.20037	2.71538	2.66213	3.14642	3.46861	2.6713
TCONS_00355050	2.26215	2.77861	2.52839	2.07269	1.72698	2.03479
TCONS_00376698	2.65372	2.39212	2.52076	2.30549	2.99277	2.58011
TCONS_00359765	2.61579	2.55882	2.38616	0.300798	0.274398	1.24135
TCONS_00420530	3.55976	1.71174	2.28469	0.557316	0.221829	0.913012
TCONS_00244399	2.20728	2.36681	2.98166	0	0.358249	1.00429
TCONS_00113406	2.06226	2.51327	2.97709	3.45811	4.13353	4.39589
TCONS_00335800	2.29229	2.57555	2.68394	2.90167	2.60518	2.70317
TCONS_00295091	2.56384	3.03181	1.95547	0.410993	0.371208	0.278335
TCONS_00163780	3.04296	2.33947	2.16738	2.59602	1.85047	2.64981
TCONS_00048759	2.62809	2.31221	2.60396	2.29442	1.55454	2.10139
TCONS_00267273	2.62839	2.66073	2.25307	2.14886	1.16763	1.76564
TCONS_00123061	2.2676	2.57848	2.69399	2.72523	2.48692	2.82175
TCONS_00444094	3.35487	2.80548	1.37817	0.851461	1.54311	2.1458
TCONS_00318547	2.16003	2.37321	3.00412	2.95007	2.02211	1.64686
TCONS_00375266	3.18013	2.51567	1.84097	2.20624	2.01446	1.9889
TCONS_00285686	2.25638	3.13013	2.14731	1.38313	0	0
TCONS_00113417	3.00994	1.99015	2.53182	3.32729	2.71664	2.71142
TCONS_00414385	3.18125	2.09946	2.24785	0.0302055	0.0973716	0.12215
TCONS_00141881	2.51645	2.4843	2.52627	2.45012	2.32389	2.3246
TCONS_00438143	2.48609	2.47812	2.56161	0.126372	0.323884	0.164065
TCONS_00400763	3.89294	3.63285	0	3.47992	0	3.96195
TCONS_00112991	2.30543	2.66578	2.55282	1.9502	2.03913	1.66522
TCONS_00127433	2.46265	2.54915	2.51153	2.08427	2.08924	2.13406
TCONS_00011890	2.39572	2.44264	2.68346	0.649338	0.727812	0.385323
TCONS_00378439	2.58088	2.59398	2.34669	2.13739	2.60282	2.16617
TCONS_00199701	2.47162	2.36136	2.68723	2.94713	3.50154	3.89299
TCONS_00139659	3.59417	1.79118	2.13389	0.478525	0.674731	1.01811
TCONS_00082484	2.97211	2.18107	2.36184	2.33575	2.20555	1.58228
TCONS_00378426	2.43956	2.67572	2.39972	1.70238	2.07259	2.31536
TCONS_00032512	2.43941	2.82974	2.24578	2.85324	3.64062	2.10989
TCONS_00232255	2.47851	2.58224	2.45262	1.91988	1.5904	1.95465
TCONS_00377816	2.37213	2.80918	2.32741	0	0.0420067	0
TCONS_00200887	1.98828	2.6964	2.81995	1.93893	1.04812	2.67146
TCONS_00234523	1.96119	2.72544	2.81193	1.49085	1.68015	2.1565
TCONS_00069954	1.9307	2.58801	2.97683	0	0	0
TCONS_00234891	2.53374	2.47069	2.49047	2.74639	2.53963	2.97574
TCONS_00341207	1.4799	2.91051	3.10394	3.30013	4.49525	4.1694
TCONS_00111563	3.19223	2.28797	2.01388	2.35723	2.24095	2.43748
TCONS_00199918	1.9163	2.97584	2.59917	0	0	0
TCONS_00199957	2.16024	3.33325	1.99574	0	0	0
TCONS_00052197	2.8455	2.2895	2.34758	3.5683	3.25559	3.62177
TCONS_00292613	2.52984	2.67874	2.26812	2.81174	2.63636	2.70381
TCONS_00201179	2.86657	1.72504	2.88275	2.64797	3.39647	2.33703
TCONS_00198842	2.5677	2.11666	2.78621	4.65308	4.30277	4.20044
TCONS_00418787	2.21818	2.33625	2.91569	0	0	0
TCONS_00269353	2.80692	3.36085	1.30137	3.27938	4.57579	4.03988
TCONS_00433807	2.62643	2.4725	2.36886	2.85742	2.34243	2.57011
TCONS_00235989	2.56	2.15555	2.75103	0.000193461	0.965074	0.000132132
TCONS_00441631	2.28334	3.01606	2.16462	1.68423	3.6768	2.47897
TCONS_00081855	2.54872	2.52474	2.3888	3.09222	3.60714	3.91435
TCONS_00245108	2.22872	2.38058	2.85091	0.66615	1.37077	1.47265
TCONS_00274841	2.16128	2.62584	2.67051	1.01349	1.20496	1.22695
TCONS_00164012	3.03086	2.518	1.90696	1.07659	0.933125	1.01069
TCONS_00400601	2.0887	2.49683	2.86719	2.79449	3.4817	3.15907
TCONS_00140141	4.44706	1.42095	1.5811	3.6205	1.44847	1.34222
TCONS_00355758	2.03241	2.31285	3.10029	3.31374	2.90148	3.28147
TCONS_00095807	2.80887	2.74664	1.88993	3.73288	4.49443	4.00713
TCONS_00182631	2.14298	2.69863	2.59989	2.87312	3.04494	2.82421
TCONS_00183173	2.77808	1.73984	2.91517	2.3548	2.7137	2.30106
TCONS_00362154	2.45502	2.91828	2.05937	1.78518	2.09397	1.86076
TCONS_00136661	2.28482	2.45718	2.68842	2.047	1.37016	1.90597
TCONS_00341626	3.01029	2.22665	2.18546	2.82579	2.71497	2.77674
TCONS_00154059	1.20136	3.12544	3.09421	0.174088	0.63428	0.0991976
TCONS_00054183	3.37894	2.36913	1.66963	0.759423	0	0.373795
TCONS_00418338	3.40691	2.24001	1.77034	0.848938	1.31402	1.36755
TCONS_00443154	1.89177	2.70049	2.82384	0	0	1.33431
TCONS_00403319	2.79509	2.071	2.54829	3.79007	3.98134	2.96077
TCONS_00414988	2.18607	2.58253	2.64513	7.04113e-13	0	1.73558e-09
TCONS_00221666	3.66006	0.461105	3.28453	0.705987	0.676451	1.21784
TCONS_00286306	2.38205	2.41617	2.60646	3.45186	3.84271	4.38345
TCONS_00253042	2.82705	2.47285	2.09768	1.02652	1.42683	1.60086
TCONS_00319069	2.85276	2.25231	2.28854	0.676986	1.68468	1.18271
TCONS_00003929	2.41453	2.42885	2.54782	3.32398	2.08268	3.32744
TCONS_00199378	3.40936	2.52176	1.45841	0	1.44676	1.42575
TCONS_00267899	2.90021	2.68917	1.79997	1.65053	0.656611	0.679794
TCONS_00184655	0.805825	3.03905	3.54199	0.238178	0.215302	0
TCONS_00378423	2.52817	2.59911	2.2574	2.27321	2.1404	2.34214
TCONS_00082025	1.87593	1.67069	3.83588	2.89675	0	1.07411
TCONS_00149445	2.97487	2.37483	2.03056	0	2.99702	2.49823
TCONS_00179171	2.94063	2.2859	2.15204	0.204876	0.337156	0.538632
TCONS_00082803	2.38046	2.42629	2.56671	2.78333	2.54014	3.18328
TCONS_00252839	2.79219	2.368	2.21203	3.53595	4.68178	4.89859
TCONS_00209124	2.98632	2.04504	2.33819	0.609343	0.963184	0.238027
TCONS_00048645	2.55501	2.4926	2.32025	2.04121	2.06028	1.98855
TCONS_00004390	2.55392	2.45656	2.35627	3.43047	3.72602	4.01896
TCONS_00185971	2.11514	2.72492	2.52326	2.64736	2.75674	2.84358
TCONS_00416483	2.87447	2.7747	1.71119	3.76732	2.70486	2.87268
TCONS_00033683	2.50191	2.58157	2.273	2.84576	2.90127	3.11474
TCONS_00035765	4.2778	2.00208	1.07572	0	0	1.58729
TCONS_00068939	2.22632	2.52674	2.60032	2.64624	2.0975	2.28021
TCONS_00179134	2.11549	2.6907	2.54594	2.81756	2.03995	2.5579
TCONS_00185342	1.70699	1.91551	3.72914	0	3.31624	0
TCONS_00436706	2.9249	2.28533	2.14125	2.65917	2.43668	2.54964
TCONS_00170929	2.40078	2.08058	2.86298	5.3137	4.90287	5.23014
TCONS_00320959	2.88326	2.46099	1.99747	2.51097	2.37883	2.69606
TCONS_00082771	2.86374	2.22725	2.24491	3.64767	3.55294	2.73935
TCONS_00199749	3.13341	2.1584	2.04107	2.67702	2.43803	2.64618
TCONS_00354336	3.8792	1.86245	1.58722	0.910486	1.0179	1.65486
TCONS_00098213	2.06398	2.8898	2.37034	0.881505	8.00624e-06	0.42661
TCONS_00317681	2.72034	2.23615	2.36547	2.92622	2.94303	2.56607
TCONS_00421266	2.28535	2.60124	2.43184	1.83476	1.86864	1.98352
TCONS_00213868	3.11691	1.94214	2.25937	4.28689	4.40806	4.22059
TCONS_00125251	2.9716	2.33275	2.01373	0.60447	0.40322	0.296474
TCONS_00085218	2.60224	2.21407	2.49311	3.04066	3.34924	3.69174
TCONS_00252840	2.77711	2.27443	2.25355	3.03292	4.03471	4.15618
TCONS_00179583	2.9873	2.24008	2.07497	0.379011	0.283521	0.275439
TCONS_00234922	3.60286	1.86532	1.83267	2.03118	2.07808	2.3712
TCONS_00267896	3.1879	2.18346	1.92496	0	1.43962	1.50933
TCONS_00438028	2.86577	1.82441	2.60498	0	0	0
TCONS_00181225	2.40536	2.45952	2.43004	2.14765	1.92691	1.42602
TCONS_00034690	2.62555	2.46064	2.20796	3.04701	2.83048	2.7324
TCONS_00033239	2.45737	2.53582	2.29416	2.78208	2.60804	2.76438
TCONS_00319385	2.56909	2.02668	2.69145	3.60012	3.37297	3.78768
TCONS_00253715	1.04299	3.60437	2.63719	2.43286	3.97451	3.64546
TCONS_00032602	3.85241	1.26433	2.16619	0	0	0
TCONS_00260921	1.726	2.51861	3.03772	0.0628578	3.53808	1.31368
TCONS_00004457	2.26949	2.49638	2.51637	3.2836	3.47604	2.32225
TCONS_00315234	2.43562	2.542	2.30348	3.38491	2.43504	2.31798
TCONS_00285558	2.51667	2.41367	2.34644	1.48682	0.942499	0.373719
TCONS_00395727	2.50675	2.49471	2.27451	2.16942	1.90264	1.80651
TCONS_00277470	2.87401	3.1242	1.27635	0	3.57456	3.57304
TCONS_00186116	2.3761	2.62535	2.26691	2.29727	2.48927	2.63619
TCONS_00170928	2.06929	2.42184	2.77703	5.55071	4.94619	5.03738
TCONS_00233962	2.73428	2.10426	2.42929	1.77411	1.55869	2.44186
TCONS_00361758	2.57238	1.38552	3.30953	4.20439	3.10132	3.58043
TCONS_00334077	2.43763	2.44131	2.38846	2.27117	2.3099	2.28603
TCONS_00211666	2.94297	1.61967	2.70104	0.718904	2.27613	1.69372
TCONS_00186037	2.2148	2.51236	2.5353	2.29807	2.35606	2.62681
TCONS_00097668	3.9405	1.81032	1.50991	1.36743	1.75567	0
TCONS_00320960	2.45698	2.33189	2.47052	1.68128	1.53166	0.927695
TCONS_00049778	2.11841	2.5487	2.58872	0.696825	0.895766	1.17107
TCONS_00225058	1.83696	2.36692	3.04966	2.81338	1.88996	2.30106
TCONS_00000254	2.99976	2.24928	2.00201	2.2657	1.80202	1.9269
TCONS_00225013	2.81902	3.8296	0.600706	4.08699	3.95079	2.12938
TCONS_00382190	2.9335	1.652	2.66254	0.280557	0	0
TCONS_00153600	2.52147	2.49544	2.23015	1.64602	0.714193	1.11116
TCONS_00233135	2.54262	2.45348	2.23642	2.80057	2.95957	0
TCONS_00418201	2.82471	2.03324	2.37241	0.618297	0.862396	0.61191
TCONS_00067562	3.22183	1.77061	2.23571	5.7474	5.44144	5.41227
TCONS_00275909	2.15084	2.56925	2.50715	0	0	0.192207
TCONS_00398305	2.42611	2.43012	2.3695	3.4632	3.67504	3.51662
TCONS_00066324	2.19472	2.31827	2.71127	2.07097	2.30246	1.91099
TCONS_00243603	3.3962	1.22582	2.60056	0	0.0471156	0
TCONS_00398996	2.22818	2.58381	2.4105	1.70147	2.71691	2.33839
TCONS_00319838	1.96986	2.43504	2.81669	2.55416	2.31629	2.23411
TCONS_00301193	3.2222	1.98746	2.01095	2.77118	2.34527	2.53844
TCONS_00320957	2.97276	1.83276	2.41377	1.73377	2.06735	2.1652
TCONS_00084063	1.88759	2.42424	2.90337	1.05541e-06	1.24959e-07	5.2436e-06
TCONS_00359649	1.79378	3.72193	1.69901	3.5813	0	0
TCONS_00180265	2.61111	2.88888	1.71263	2.79564	2.96236	2.48358
TCONS_00277093	2.76592	2.17749	2.2655	1.85374	1.58269	1.00324
TCONS_00180509	2.4776	2.03357	2.69441	3.39133	2.69537	1.73047
TCONS_00316236	2.7482	2.48608	1.96446	2.17561	1.8063	1.70015
TCONS_00315574	5.56028	0	1.63293	0	1.6603	3.2224
TCONS_00053439	2.03932	2.51034	2.64327	2.71531	1.53163	1.01834
TCONS_00068959	2.03736	2.43719	2.71788	0	2.45585	2.36359
TCONS_00096555	2.28997	2.25337	2.6439	2.1618	2.538	2.23229
TCONS_00184755	3.05885	2.16917	1.95903	0.339359	0.389057	0.0137481
TCONS_00066468	2.43579	2.18328	2.56732	2.40587	2.64801	2.39635
TCONS_00200874	3.35783	2.002	1.82241	1.31285	1.58151	1.699
TCONS_00416540	2.58686	2.17439	2.41718	3.52746	2.72558	2.7497
TCONS_00081864	2.53348	2.36655	2.27817	2.7395	3.03918	3.17021
TCONS_00098035	2.1128	2.51965	2.54454	1.7355	1.55787	2.14225
TCONS_00382153	2.43001	2.2771	2.46504	1.93089	2.43962	1.68207
TCONS_00066818	2.39237	2.26586	2.51323	1.98712	3.17322	1.95174
TCONS_00399630	2.45138	2.47196	2.24813	2.68775	2.50528	2.83425
TCONS_00434941	2.5766	2.15115	2.44175	5.8857e-07	3.16682	0
TCONS_00036825	3.45907	1.2425	2.46772	0	0	2.74607
TCONS_00255263	2.06711	2.60023	2.49995	2.68614	2.01764	2.17883
TCONS_00293213	1.57934	3.01841	2.56886	0.4414	0.507499	0.118817
TCONS_00170933	3.33112	2.16457	1.67061	5.5387	4.16539	3.58148
TCONS_00065779	3.21102	2.19432	1.76005	2.4132	3.17481	3.98112
TCONS_00334469	2.29356	2.31144	2.55466	1.90552	2.05592	2.61083
TCONS_00315712	3.08112	1.92848	2.14531	3.9383	0.00230347	4.9502
TCONS_00433364	2.44756	2.53084	2.17604	0.000224828	1.06566	0.62095
TCONS_00185785	2.47826	2.92122	1.75054	1.18448	1.76319	0.614878
TCONS_00253053	1.44461	2.61975	3.08339	0.704849	1.21335	1.26813
TCONS_00296752	2.25665	2.56835	2.32202	0.321743	0.239998	0.376984
TCONS_00437896	2.64375	2.19384	2.30875	1.38378	1.59384	1.13168
TCONS_00244962	2.36952	2.25028	2.5264	2.93651	3.08423	3.14911
TCONS_00382163	2.07818	1.62824	3.43642	4.83719	4.79343	5.04839
TCONS_00292610	2.06794	2.67645	2.3953	2.36036	2.21047	2.29817
TCONS_00070373	3.19056	3.94545	0	2.42557	1.08324	1.08698
TCONS_00164234	3.15108	1.27827	2.7039	1.57154	0	1.60476
TCONS_00030211	2.57377	2.33797	2.22127	2.61675	2.77926	3.04904
TCONS_00180643	1.77732	2.50531	2.84988	0.93819	2.40058	2.88672
TCONS_00400054	4.01027	1.59828	1.5206	1.94168	0.864085	1.33219
TCONS_00340318	2.26446	3.01852	1.84379	1.99755	1.68009	2.33996
TCONS_00377630	0	4.66619	2.45774	0	0	3.61465
TCONS_00415965	2.75813	1.46239	2.90101	5.60411	3.67388	2.68714
TCONS_00209572	2.35028	2.69949	2.07087	0.97946	0.975976	0.603831
TCONS_00003030	3.8406	3.27981	0	0	0.418158	0.453499
TCONS_00269565	2.99481	2.17572	1.94829	3.14446	2.30465	1.42783
TCONS_00004454	2.53288	2.24793	2.33471	0.490238	0.471544	0.486093
TCONS_00334175	2.58463	3.20109	1.32801	2.99111	0	2.14699e-05
TCONS_00046555	2.73158	2.16608	2.21604	2.34924	2.17009	2.47224
TCONS_00243002	3.82584	1.50464	1.7816	1.78897	2.34084	1.70404
TCONS_00299863	2.49779	2.39421	2.21896	0.785818	0.708838	1.30419
TCONS_00403214	2.06829	2.05209	2.98982	3.91006	4.16405	4.00589
TCONS_00047315	2.42312	2.22127	2.46514	2.30617	1.56654	2.0215
TCONS_00397499	1.9163	1.71768	3.47493	2.592	0	4.59758
TCONS_00034694	2.57267	2.36408	2.17203	2.83236	2.76805	2.65123
TCONS_00419253	2.02496	2.60388	2.47939	2.48755	2.76314	2.70362
TCONS_00066359	1.62486	2.72379	2.75835	3.01195	2.29598	2.55704
TCONS_00277375	1.96377	2.75214	2.38686	3.16431	1.64589	1.04226
TCONS_00333476	2.15784	2.40992	2.53425	5.13819e-06	0.54089	0.0858509
TCONS_00354965	2.0061	2.18391	2.9067	1.70703	3.22923	3.16564
TCONS_00070231	2.72321	1.91655	2.45599	0.932847	1.56511	1.00568
TCONS_00233976	2.99906	2.25318	1.84351	2.10285	1.98548	2.33218
TCONS_00255521	2.64504	2.387	2.06259	2.38093	2.17597	2.64199
TCONS_00002001	2.54302	2.23069	2.31755	3.08373	2.48306	2.50207
TCONS_00100273	2.09068	2.60148	2.39749	1.88256	1.66795	1.61919
TCONS_00403101	2.09703	2.17103	2.8209	0.0508725	0.162643	0.465778
TCONS_00179593	2.62952	2.38897	2.06784	0	0.325517	0.260498
TCONS_00335797	1.45377	3.1579	2.47342	2.19223	2.41706	2.21239
TCONS_00011367	4.1295	2.95414	0	0	0	0
TCONS_00301483	2.10338	3.15388	1.81972	0	0.00811573	0.525941
TCONS_00036918	2.17908	2.666	2.23148	2.30892	2.49249	0.966643
TCONS_00221440	3.26634	1.84197	1.96747	3.64607	3.06265	2.76182
TCONS_00069462	3.5774	2.25712	1.23817	0	0	4.16533e-06
TCONS_00110361	1.03993	2.39	3.63923	1.40404	0.20271	1.03655
TCONS_00048117	1.91599	2.45015	2.69322	2.2873	1.86186	2.59888
TCONS_00052701	3.2593	1.77641	2.02338	0.896331	0.345537	1.32818
TCONS_00291959	2.19383	2.77975	2.08539	4.00765	4.06636	0
TCONS_00109954	2.48204	2.22179	2.35442	0.872399	1.0745	2.02257
TCONS_00334105	3.35753	2.17545	1.52239	2.51999	1.6306	1.7477
TCONS_00030208	2.56362	2.36599	2.12524	2.45453	2.65102	2.45361
TCONS_00334132	2.47829	2.62675	1.94923	3.98515	3.33187	4.78824
TCONS_00031635	1.5588	2.90871	2.58677	0.558717	0.677972	1.26393
TCONS_00036735	2.95955	2.19397	1.90066	2.77881	1.69748	1.74577
TCONS_00198132	2.25437	2.71317	2.08457	2.3731	2.13696	2.10101
TCONS_00298142	1.88882	2.54956	2.61086	2.5977	2.79038	3.23886
TCONS_00341965	2.08354	2.30091	2.66337	3.33983	3.73768	3.92531
TCONS_00054902	2.62104	2.23799	2.18629	2.36396	2.32728	2.41466
TCONS_00316703	2.09998	2.5959	2.34923	1.98611	1.63048	1.55422
TCONS_00378923	2.36441	2.4207	2.25707	0.0872779	0.00980882	0.116962
TCONS_00078874	2.66747	2.19809	2.17587	2.22115	2.05217	1.67031
TCONS_00223100	2.15038	2.44974	2.44082	1.57285	1.89565	1.83666
TCONS_00398195	2.66121	2.31993	2.05708	3.40112	4.42172	3.61478
TCONS_00064845	1.39947	2.33004	3.30865	4.42248	4.27698	3.76495
TCONS_00244969	2.40695	2.30733	2.32335	2.08701	2.30878	2.32752
TCONS_00334712	2.466	2.38335	2.18799	2.78105	2.78927	2.80535
TCONS_00065491	3.01473	1.9567	2.0655	1.22109	1.57574	1.90897
TCONS_00382191	3.54673	1.66722	1.81946	0.644072	0.735775	0.567276
TCONS_00108703	2.08584	2.33397	2.61311	4.73118	4.68019	4.61166
TCONS_00293490	2.3977	2.55193	2.08011	1.53564	2.13043	2.00826
TCONS_00198728	3.16926	1.05752	2.80263	2.2699	2.37226	1.31752
TCONS_00002735	2.99264	1.60334	2.42295	0	0.0124208	0
TCONS_00011085	2.1482	2.34183	2.52684	3.04058	2.99398	3.07813
TCONS_00420249	1.85176	2.52009	2.64101	2.74024	2.7767	3.13794
TCONS_00375356	1.48048	2.26853	3.26252	1.73321	1.49642	1.52776
TCONS_00098025	1.18816	2.95254	2.86904	2.47356	0	0.560273
TCONS_00099515	1.47802	3.00166	2.52878	0.97581	1.91204	1.61522
TCONS_00067197	2.40735	2.08387	2.51423	0.936711	0.944534	2.06148
TCONS_00002214	2.69498	2.20353	2.10296	1.8257	2.22427	2.54789
TCONS_00359191	2.92036	2.08368	1.99661	1.74236	1.8191	1.94389
TCONS_00295772	2.33742	2.19847	2.46298	0.975999	0.00672278	3.59023
TCONS_00438059	3.03831	2.51019	1.44973	0	0	0.246933
TCONS_00415825	2.4723	2.55438	1.96972	1.45533	3.11705	2.58811
TCONS_00065655	2.76256	1.17266	3.05881	1.07123	0.46	0.794609
TCONS_00183124	1.96385	1.74983	3.27928	0.797343	1.68274	2.66391
TCONS_00335261	2.66964	2.28399	2.03819	2.80176	2.40165	3.20154
TCONS_00029940	2.16679	2.2911	2.53246	2.56288	2.19276	1.57563
TCONS_00340966	2.05921	2.26979	2.66094	2.66372	2.12648	1.71644
TCONS_00336938	3.07405	1.9503	1.96516	4.16248	2.97455	2.81071
TCONS_00127914	2.5524	1.77984	2.65323	2.27924	2.42225	2.51476
TCONS_00399713	2.94466	2.2891	1.74607	0.114263	0.500433	1.07641
TCONS_00252833	2.74903	2.16486	2.06523	3.08362	4.15649	4.35264
TCONS_00414395	2.76886	2.06448	2.14179	0.101681	0.112406	0.137526
TCONS_00109832	2.84396	1.94458	2.18553	0.898974	0.643756	0.806509
TCONS_00002018	2.46526	2.13296	2.36787	1.42661	2.78523	3.00747
TCONS_00293912	1.6631	2.93493	2.36545	2.18041	2.64456	2.59501
TCONS_00337411	3.62972	0.941912	2.39103	0.173741	0.312704	0.0993036
TCONS_00295978	2.50913	2.40529	2.04269	1.02579	1.09071	0.876977
TCONS_00099705	2.21675	2.63445	2.10587	2.16722	1.76133	1.87162
TCONS_00168717	2.09385	2.32673	2.53072	1.21581	2.45606	1.40741
TCONS_00402288	1.97387	2.73675	2.24062	2.24153	3.47068	1.75524
TCONS_00035761	2.13461	2.47999	2.33621	0.479997	1.33113	1.61485
TCONS_00220591	2.09671	2.27196	2.57544	0	0	0.0539634
TCONS_00302486	2.66551	2.14627	2.12918	2.70081	2.46812	3.4087
TCONS_00208951	2.10744	2.15956	2.67285	1.90859	2.20738	2.27503
TCONS_00421418	1.66622	2.80775	2.46475	1.15212	1.607	1.40649
TCONS_00440121	3.16246	1.79317	1.98275	0.560216	0.2915	0.498396
TCONS_00167845	1.87294	2.53488	2.53055	2.57349	2.23108	2.32552
TCONS_00335933	2.59207	1.68636	2.65868	0.694368	0	2.63142
TCONS_00320086	1.72962	2.54166	2.66325	0.901494	0.732567	1.41608
TCONS_00221909	1.97454	2.55007	2.40946	1.64889	1.16731	1.42418
TCONS_00276895	2.81758	2.31418	1.79879	0.705989	0.20095	0.750642
TCONS_00357444	2.41615	2.19032	2.32298	2.53733	2.09962	2.42422
TCONS_00268091	2.74844	2.20569	1.97522	3.13491	2.12023	1.58528
TCONS_00420215	2.57639	2.46315	1.88722	3.26383	2.93125	2.96509
TCONS_00166966	1.77783	2.09561	3.05255	0	0.366588	0
TCONS_00443857	2.70488	2.47705	1.74317	0.0464131	0.0407354	0.0336568
TCONS_00064928	2.88987	2.23962	1.7952	1.14709	0.917512	1.25848
TCONS_00210908	2.29959	2.2811	2.34365	2.12563	2.77996	2.59176
TCONS_00009032	1.81717	2.57497	2.53176	1.34031	1.41604	0.985658
TCONS_00047812	2.35398	2.41454	2.1531	2.06853	2.31061	1.94769
TCONS_00002359	1.80452	3.20741	1.90949	2.97197	2.38041	2.68984
TCONS_00438896	2.42451	3.40806	1.08332	1.21937	0.892387	1.50933
TCONS_00139901	2.67004	1.64795	2.59749	0.793893	1.77249	0.866774
TCONS_00253054	1.1429	2.53168	3.23843	0.916973	1.89356	2.00525
TCONS_00097256	2.25925	2.42969	2.22339	2.16457	2.11609	2.25903
TCONS_00220593	1.85785	2.49074	2.56338	0	0	0.0347547
TCONS_00141752	2.62277	2.11925	2.1672	2.63352	1.99878	2.16426
TCONS_00334066	2.33609	2.42646	2.1457	2.16361	2.20632	2.35632
TCONS_00170932	1.94758	2.1359	2.82276	4.3808	4.82291	5.43979
TCONS_00359324	1.71321	1.64863	3.54388	2.44986	2.62297	2.30944
TCONS_00434212	3.26388	1.68733	1.94992	3.81692	2.8002	2.95787
TCONS_00340320	1.71989	2.83754	2.33641	0	1.59232	1.87396
TCONS_00209443	2.4403	2.16941	2.28387	1.97978	1.94819	2.65084
TCONS_00157356	2.12733	2.38719	2.37888	2.546	2.52572	2.81525
TCONS_00176882	2.97909	2.06972	1.83926	4.56431	4.47173	4.72635
TCONS_00442762	1.84411	2.42169	2.62125	2.27693	1.8789	2.39526
TCONS_00000193	4.00818	0	2.87737	4.9759	1.01833e-06	4.87139
TCONS_00337667	2.56413	1.65019	2.67096	0.733187	0.279827	1.84527
TCONS_00198133	2.20697	2.29875	2.37843	2.45739	2.14412	2.20776
TCONS_00243286	0.467025	6.41531	0.00075161	2.46773e-06	2.12013e-06	2.70995e-05
TCONS_00000515	1.87564	2.7269	2.27017	3.45663	3.29811	3.74179
TCONS_00052756	1.833	2.67657	2.35843	1.63934	1.00623	1.07592
TCONS_00069916	1.68149	2.86866	2.3169	0.896111	0.901605	0.916792
TCONS_00242388	2.65906	1.4511	2.75527	0	0	0.887919
TCONS_00262700	2.28366	2.42615	2.1555	1.4789	1.41895	0.344163
TCONS_00137919	2.35521	1.87896	2.62786	1.78503	0	3.30345
TCONS_00122762	3.38733	2.02328	1.45069	0	0	0.245047
TCONS_00337840	2.26572	2.2395	2.35544	2.19314	2.69834	2.04606
TCONS_00378435	2.28615	2.31695	2.25334	2.20403	2.14289	2.33079
TCONS_00168140	2.47362	2.34487	2.03782	3.65716	3.35314	3.01118
TCONS_00069110	3.09858	1.61393	2.14336	0	2.61306	1.02497
TCONS_00316824	1.27764	2.41861	3.15822	2.39578e-06	1.78159	1.81199
TCONS_00333042	6.85376	0	0	0	0	0
TCONS_00380178	2.97026	2.23548	1.64781	2.1671	1.77411	1.72598
TCONS_00179551	2.49368	2.46005	1.89694	0.118546	0.678151	0.173156
TCONS_00251467	1.21619	2.78115	2.85199	1.30085	2.19628	2.91841
TCONS_00125963	3.07685	1.97257	1.79826	0	0	0
TCONS_00274907	1.71929	2.78646	2.33926	1.51596	1.08364	1.07547
TCONS_00113382	1.40418	2.81265	2.62786	2.83099	3.95242	3.77351
TCONS_00292360	2.34425	2.30271	2.19603	0.452302	1.55889	0.548959
TCONS_00167836	1.75552	2.37867	2.7085	3.05911	2.55934	2.86866
TCONS_00357161	2.46524	1.60083	2.77495	2.77763	4.03767	3.32611
TCONS_00136693	3.19653	1.8154	1.82831	0.766281	0.757839	0.7511
TCONS_00439756	2.77551	1.1353	2.929	0	0	1.15517
TCONS_00255451	2.72697	2.11401	1.9985	2.42317	2.32193	2.80429
TCONS_00443899	2.14625	2.54294	2.14821	0	0	0
TCONS_00360915	1.81301	2.56747	2.45617	1.26758	1.5697	1.69232
TCONS_00336270	3.44815	1.94124	1.44551	2.03767	2.22409	2.3435
TCONS_00234437	1.7696	3.03953	2.02567	0.921817	0.699461	2.1856
TCONS_00138077	2.16935	2.38168	2.28303	1.77937	1.78514	1.91041
TCONS_00124703	2.17606	2.11728	2.53873	1.41508	1.82747	2.22223
TCONS_00032257	3.71421	1.28446	1.83227	0.916464	0.707226	0.809093
TCONS_00150046	2.09047	1.53897	3.19679	2.15803	2.44819	1.94818
TCONS_00003888	2.45848	2.41798	1.94755	0.303556	0.557661	0.563155
TCONS_00436154	2.49002	2.11069	2.22325	5.45975	5.07096	4.33675
TCONS_00262268	2.35524	2.21239	2.25425	3.76738	3.3257	3.40182
TCONS_00070070	1.4625	1.95641	3.40012	3.30227	2.49126	3.71485
TCONS_00243243	2.21159	2.07979	2.5276	1.23968	1.47238	1.77659
TCONS_00213555	1.78956	1.99576	3.02816	2.16288	0	1.7081
TCONS_00066919	3.72844	0.388749	2.69412	0	0	0
TCONS_00157560	2.08225	2.42006	2.30794	2.12004	1.62611	1.18326
TCONS_00164044	3.02687	1.95856	1.8239	1.20777	0.887057	1.1515
TCONS_00182627	2.32354	1.67069	2.81479	1.05282	3.11946	1.68295
TCONS_00198593	2.18184	2.42323	2.20137	2.29959	2.35546	2.05061
TCONS_00006156	3.20929	1.75667	1.836	1.64631	1.51014	0.000651387
TCONS_00180665	2.3632	2.17148	2.2656	0.380578	0.839996	1.31699
TCONS_00048999	2.72487	1.89812	2.17556	0	0	0.494849
TCONS_00399811	3.52796	3.26947	0	1.98363	0	4.3724
TCONS_00078871	2.65971	2.20552	1.9287	1.86455	1.99808	1.59818
TCONS_00296991	2.26043	2.28658	2.24611	2.98383	2.67169	2.59834
TCONS_00440354	2.96628	1.84382	1.98226	3.16194	1.24776	2.66406
TCONS_00181271	2.96671	2.22499	1.60014	0.386217	0	0.403365
TCONS_00245003	3.41035	1.61153	1.76931	0.886939	0.684603	0.778237
TCONS_00444852	2.26464	2.23481	2.29147	2.00003	1.14722	1.01925
TCONS_00029994	3.52366	1.58792	1.67898	2.30796	1.14056	0.971706
TCONS_00108708	2.32537	2.16485	2.2994	2.12487	2.42926	2.05177
TCONS_00251694	3.12419	2.04809	1.61547	2.0922	1.76825	1.90115
TCONS_00082804	2.11559	2.41901	2.2531	3.10724	3.4281	3.00325
TCONS_00383071	3.80609	2.28796	0.690044	1.30851	0	0
TCONS_00262748	2.23946	2.24662	2.29761	1.86705	1.9209	2.22107
TCONS_00154031	2.73696	2.09072	1.95052	2.86852	2.23259	2.45206
TCONS_00109454	1.30459	2.42255	3.04894	0.491381	1.25652	1.52654
TCONS_00049764	2.3342	2.2243	2.21735	2.46608	2.44419	2.59857
TCONS_00081661	2.41733	2.16481	2.1935	2.48237	2.43887	2.40834
TCONS_00002523	2.39772	2.0219	2.35429	2.59833	2.75257	2.84574
TCONS_00124740	2.70977	2.16017	1.90353	0.324343	0.425164	0.18232
TCONS_00083673	2.40802	2.43249	1.93211	0.448758	2.42405	2.10251
TCONS_00244228	1.09247	3.06924	2.6109	0	2.19668	0
TCONS_00399204	2.35677	2.24199	2.16279	1.61019	1.93045	2.00589
TCONS_00375747	2.22596	2.29883	2.23658	2.50145	2.39583	2.10301
TCONS_00068941	1.84477	2.52819	2.3881	3.01355	2.46945	2.50648
TCONS_00142137	3.23873	3.00545	0.516497	3.65629	3.08754	1.98974
TCONS_00222310	2.85241	2.0741	1.83397	1.95778	2.01138	1.83453
TCONS_00292614	2.33254	2.32058	2.10671	2.73811	2.55352	2.54911
TCONS_00315061	2.45322	2.2271	2.07898	1.68469	1.59633	1.64764
TCONS_00275163	2.629	2.25686	1.87292	1.12326	0.241207	0.787343
TCONS_00222145	1.79226	2.65288	2.31207	2.11757	1.58234	1.82812
TCONS_00225014	2.81902	0.00612003	3.93148	0.110384	0.10268	2.12938
TCONS_00127596	1.9691	2.352	2.4324	2.26811	2.16464	1.85914
TCONS_00436356	1.29605	3.00986	2.44694	2.07095	1.59779	2.15671
TCONS_00357275	2.37984	2.37026	2.00168	2.10593	1.87925	1.84031
TCONS_00398799	2.26362	2.17011	2.31742	0.62417	0.61961	0.473074
TCONS_00139665	3.22264	1.82809	1.7	1.00415	0.932293	0.754155
TCONS_00032007	2.57958	1.48126	2.68883	2.02844	2.93411	1.1425
TCONS_00316811	1.88927	2.49137	2.36425	2.22031	1.99008	1.33584
TCONS_00098555	1.89514	2.07666	2.77299	1.46967	2.20665	2.25572
TCONS_00277534	2.10986	2.21246	2.41895	2.18571	2.14434	2.14045
TCONS_00035120	2.02277	2.30366	2.41444	3.078	3.02871	2.96932
TCONS_00197804	2.18394	2.3538	2.20264	2.09423	2.4269	2.10644
TCONS_00438891	1.52968	3.78178	1.42865	2.04566	2.00953	1.26166
TCONS_00268875	2.58486	2.18289	1.97206	4.2071	3.17155	2.88138
TCONS_00004784	2.75262	1.77777	2.20896	1.86843	1.57077	1.56058
TCONS_00315161	1.81974	2.72136	2.19796	1.99412	2.58442	2.15444
TCONS_00341202	3.17171	2.4242	1.14224	2.67195	3.44466	3.83441
TCONS_00373720	1.60898	2.28186	2.84711	3.05761	3.25063	3.00924
TCONS_00029655	2.06707	2.31982	2.35077	1.55387	1.55535	2.33098
TCONS_00318545	2.15923	2.14852	2.42968	2.7938	2.0286	1.989
TCONS_00401166	2.28786	2.32422	2.12527	2.18416	2.11905	1.9745
TCONS_00442359	2.65376	2.86914	1.2139	0.72407	0.558976	0.188093
TCONS_00004392	3.04327	1.72936	1.96404	3.23869	3.3067	3.5002
TCONS_00069389	1.37873	2.49334	2.86298	1.33649	2.10033	2.27412
TCONS_00097930	1.82978	2.31163	2.5933	1.28855	1.13866	2.11328
TCONS_00333909	2.10211	2.94397	1.68727	0	0	1.18113
TCONS_00170925	2.40637	2.22518	2.09951	1.41948	1.88377	1.52001
TCONS_00334094	1.90131	2.3463	2.48301	0.544952	0.717054	0.768975
TCONS_00243524	2.2298	1.95822	2.53845	2.64751	3.19057	3.61981
TCONS_00051496	2.1453	1.9247	2.65437	2.84102	3.92391	3.70369
TCONS_00005664	2.55601	1.93709	2.22653	2.13632	1.95152	1.53436
TCONS_00438966	2.28962	2.10276	2.32463	2.05023	2.4135	2.44153
TCONS_00341968	2.1237	2.37282	2.21891	3.23588	3.8337	3.79406
TCONS_00436864	2.16406	1.66654	2.88384	0.0455809	0.116823	0.0166204
TCONS_00420213	2.46583	2.40543	1.84133	3.1963	2.94392	2.77358
TCONS_00358839	1.6095	2.32962	2.77241	1.34154	1.36831	1.8488
TCONS_00112913	2.84593	1.26766	2.59518	0.596408	1.33275	1.71107
TCONS_00260386	2.96151	1.14942	2.59735	2.07883	2.43481	1.95634
TCONS_00004455	2.21145	2.30581	2.18809	0.636116	0.922267	0.340378
TCONS_00208987	2.42503	2.41057	1.86897	2.21705	2.10546	2.50652
TCONS_00081021	2.22948	1.67612	2.79756	1.15464	0.931495	0.479726
TCONS_00125966	3.3203	2.00847	1.37392	0	0.0162507	0
TCONS_00113818	1.85455	2.85579	1.99222	0.545803	0.806279	1.22686
TCONS_00054149	2.54262	2.12367	2.03335	2.80057	3.28033	2.62585
TCONS_00333088	1.84842	2.28486	2.5627	1.9823	1.72664	1.88955
TCONS_00211854	2.24196	1.75695	2.69258	1.70495	1.92659	1.98949
TCONS_00032785	3.2162	1.27267	2.19962	1.15059	0.406403	0.0917705
TCONS_00416833	1.66211	2.65035	2.37575	0.704935	0.48356	0.196142
TCONS_00403375	1.15081	2.97813	2.5579	0.183926	0.393089	0.599311
TCONS_00048280	2.2621	2.341	2.07854	1.25049	2.23545	2.3772
TCONS_00252080	2.19673	2.4155	2.06908	1.22311	2.72861	1.93845
TCONS_00011197	2.16274	1.93473	2.58337	2.17515	3.06036	1.85283
TCONS_00029934	2.36823	2.1451	2.16678	1.92529	2.09187	2.17645
TCONS_00420478	3.83012	2.84882	0	2.0761	4.01578	1.40604
TCONS_00443319	1.03584	2.90102	2.74005	1.78151	3.27671	2.78038
TCONS_00139018	2.19363	2.16644	2.31414	3.13998	2.45194	3.20734
TCONS_00171026	2.5455	3.49768	0.624795	0	0	0
TCONS_00137702	1.78588	2.17873	2.70122	4.09129	3.52915	3.51345
TCONS_00178119	3.15813	2.49078	1.01562	0	0	0
TCONS_00198363	3.19736	1.78078	1.68386	2.16183	2.1268	2.72528
TCONS_00098034	2.06678	2.22592	2.36914	1.71726	1.81069	2.40982
TCONS_00316340	2.15829	2.32431	2.17709	2.8121	2.53769	2.65339
TCONS_00007900	2.27361	2.34243	2.04197	2.55939	2.83781	2.66097
TCONS_00356932	1.46039	2.89038	2.30443	1.21089	0	2.68793
TCONS_00096354	2.62877	2.42258	1.60261	0	0	0
TCONS_00402840	2.24694	2.48101	1.92583	1.82216	1.59775	2.1821
TCONS_00343112	2.46625	2.1878	1.99749	3.53708	2.81693	2.73507
TCONS_00319109	1.86635	2.41813	2.36685	1.4435	2.78658	2.9539
TCONS_00111305	2.10272	1.98394	2.56139	1.13687	1.35999	0.815657
TCONS_00267408	2.53948	2.20224	1.90563	4.65403	3.70639	3.55463
TCONS_00010806	2.83033	1.71628	2.10001	2.05134	1.90292	1.2442
TCONS_00167368	1.99426	2.53797	2.11216	2.68771	3.41485	3.7289
TCONS_00358806	0	3.44369	3.1997	0	0	0
TCONS_00202362	2.53519	1.96252	2.14348	2.6734	2.62784	2.44888
TCONS_00355840	1.0119	2.1182	3.50913	0	0	0
TCONS_00319052	1.48475	2.69474	2.45873	0.403671	0.9091	0.923996
TCONS_00377800	2.0928	2.30817	2.23479	1.14148	0.692362	1.26577
TCONS_00181420	0	3.45074	3.18458	0	0	0.969348
TCONS_00169158	1.93392	2.32905	2.37125	1.31408	1.49744	1.57364
TCONS_00292364	2.34478	2.13474	2.15456	0.875647	0.864939	0.491584
TCONS_00253880	1.58799	3.23943	1.80555	0.458564	0.114777	0.265144
TCONS_00418789	1.67203	2.189	2.77055	0	0	0
TCONS_00142273	6.6307	0	0	0	0.269884	0.417041
TCONS_00069283	3.01921	1.67658	1.93308	0.976286	1.06381	0.760495
TCONS_00437735	2.5552	2.10023	1.97241	2.05214	1.77396	1.86459
TCONS_00036745	2.94892	2.3506	1.32825	0.701528	1.16193	0
TCONS_00047633	1.97657	2.22765	2.42351	2.05539	1.35657	1.87782
TCONS_00156281	3.19349	1.97435	1.45915	1.06048	0.901863	1.59093
TCONS_00064707	1.8172	4.80931	0	2.46084	0	1.7269
TCONS_00139001	2.12953	2.28111	2.2115	3.07789	2.886	2.81477
TCONS_00100003	4.23989	1.79864	0.583494	0	0	0
TCONS_00318252	3.69654	1.11175	1.81363	1.3086	1.18462	1.48569
TCONS_00438136	2.04662	2.06319	2.51159	0.0744164	0	0.080276
TCONS_00316796	2.21523	2.28756	2.11494	1.96955	2.26574	1.2158
TCONS_00208634	2.23611	1.58452	2.78545	3.02487	2.43001	3.6184
TCONS_00298992	2.11574	2.32889	2.15771	1.42856	1.90659	1.917
TCONS_00197919	2.04774	2.07251	2.48113	1.60232	1.72053	1.79468
TCONS_00154038	2.68779	2.12092	1.79128	3.041	2.4768	2.44093
TCONS_00221117	2.43857	1.89587	2.25783	2.3635	1.79929	1.93046
TCONS_00006349	1.89775	2.55029	2.14322	0.81339	2.20997	0.481418
TCONS_00176590	1.28315	2.73062	2.57538	0	0.229423	0.598747
TCONS_00181615	3.11283	1.42966	2.04295	1.81215	0	1.36022
TCONS_00212169	2.93679	1.68718	1.9592	0	0.171872	0.175342
TCONS_00054114	2.60202	1.87701	2.10031	2.5577	2.19843	2.38333
TCONS_00004673	2.64497	2.20193	1.7322	2.48373	2.50617	2.3203
TCONS_00316726	2.26003	2.02476	2.2863	1.52505	0.781648	2.70079
TCONS_00180516	1.9551	2.49421	2.12089	2.00034	1.74357	2.06872
TCONS_00010791	1.98783	2.5012	2.0798	2.36379	2.24213	2.2816
TCONS_00180751	2.11661	2.25321	2.1989	2.97078	2.73646	2.64067
TCONS_00138578	6.56569	0.00135174	0.00104072	0.000505639	0.641606	5.88307e-06
TCONS_00380526	2.96543	1.7491	1.85237	0	0	0
TCONS_00180961	2.11798	2.28451	2.1622	1.79007	2.34608	2.61325
TCONS_00211763	2.46716	2.49078	1.60575	1.47205	0	1.9043
TCONS_00080015	1.35369	2.15545	3.05203	1.48434	0.972667	1.53446
TCONS_00268898	2.41703	2.07341	2.06801	4.81215	4.24604	3.72436
TCONS_00268876	2.58964	2.147	1.82059	4.7573	3.77558	3.55823
TCONS_00124850	2.14128	2.25035	2.16441	0.678472	1.05104	0.645917
TCONS_00166472	2.47532	3.27957	0.799833	3.7478	3.63635	1.29586
TCONS_00397234	2.13838	2.53207	1.88283	3.4116	2.82738	1.70858
TCONS_00033243	2.38797	2.72146	1.44292	2.87699	2.11344	3.3374
TCONS_00443896	2.22036	2.08078	2.25013	0.114965	0.106672	0.0561235
TCONS_00285555	2.29292	2.38026	1.87771	1.5197	1.17428	0.537332
TCONS_00245106	1.90706	3.47568	1.16599	0	1.71327	0
TCONS_00140919	2.31314	2.17685	2.05835	2.47858	2.21801	2.4525
TCONS_00170887	6.55348e-05	2.6613	3.88607	0	3.41217	0
TCONS_00244975	2.40695	2.20286	1.93503	2.91434	2.40187	2.57868
TCONS_00223580	3.13768	1.8501	1.55644	0.94431	0	0.187746
TCONS_00123000	2.18394	2.35852	1.99777	2.44275	2.33216	2.44587
TCONS_00342200	2.07133	2.19458	2.27356	2.38355	2.51688	2.45202
TCONS_00199702	2.03316	2.22163	2.284	2.70034	2.79948	3.18283
TCONS_00402312	2.21881	2.11475	2.19936	4.73438	4.59531	4.25876
TCONS_00209725	1.89657	2.19936	2.43678	1.83797	1.62291	1.72379
TCONS_00098929	2.0237	2.59048	1.91727	2.59645	3.81078	2.28964
TCONS_00111574	2.28911	2.17931	2.05812	1.66967	1.63546	1.535
TCONS_00275422	2.34908	2.09945	2.078	1.75342	1.46888	1.55039
TCONS_00181415	2.15699	2.12758	2.24111	2.84247	1.83977	3.38347
TCONS_00276887	2.3295	2.02159	2.17408	0.971211	0.453256	0.124489
TCONS_00082735	3.58958	0	2.93484	0	1.98816	0
TCONS_00277097	2.91194	1.90219	1.70987	0.510073	0.382697	1.18589
TCONS_00047861	1.21216	1.95641	3.35332	1.92691	1.88609	1.33131
TCONS_00180962	1.86044	2.45494	2.20568	1.95623	2.63753	2.75744
TCONS_00417707	2.70218	2.89797	0.920099	0.701932	0.779226	1.00091
TCONS_00295771	2.12656	2.04886	2.343	2.97233	3.27714	2.78916
TCONS_00287140	2.07845	2.38265	2.05729	2.99551	3.79953	4.04508
TCONS_00150536	1.77088	2.31439	2.43109	0	0	0
TCONS_00066479	1.83775	2.65617	2.02158	0.627558	0.223048	1.45251
TCONS_00050344	1.45696	2.57945	2.47898	0.20541	0.124878	0
TCONS_00285557	2.28807	2.2969	1.92986	1.65784	1.34457	0.446368
TCONS_00421683	1.9084	2.81771	1.78813	2.38684	2.3657	1.58617
TCONS_00128307	1.98805	1.75811	2.76514	0	0	0
TCONS_00275126	0	3.37679	3.13428	2.62657	0	0
TCONS_00316343	2.05211	2.24336	2.21252	2.3157	1.9205	1.99905
TCONS_00181147	1.5314	1.72667	3.24964	0	1.65493	2.44817
TCONS_00010564	1.26063	2.14617	3.10055	1.09202	0	0
TCONS_00262208	1.62353	2.14467	2.73879	0	0	0
TCONS_00225111	3.32836	2.0843	1.09138	1.03658	2.1367	1.41268
TCONS_00376631	1.82808	2.44231	2.23052	2.95674	2.9299	2.93714
TCONS_00300506	3.03135	1.96499	1.50321	1.04098	0.418158	0
TCONS_00252868	2.17083	1.99687	2.32828	2.60827	1.94934	2.11696
TCONS_00032283	2.0309	1.87122	2.59313	1.115	1.48469	1.64805
TCONS_00262358	2.98173	1.78227	1.7278	3.31594	4.51092	5.4454
TCONS_00402690	2.28312	2.75515	1.451	1.25051	2.76378	3.11497
TCONS_00002370	2.99752	2.01337	1.47793	4.49619	3.96505	4.47722
TCONS_00179598	2.59076	1.95914	1.93879	0.175946	0.313628	0.182392
TCONS_00048086	2.95774	1.36483	2.16462	0	1.98082	0
TCONS_00315631	2.37854	2.04095	2.06549	3.03715	2.87689	3.08352
TCONS_00223168	1.49541	2.08573	2.90083	2.92763	2.76733	2.56952
TCONS_00382443	2.60229	1.67066	2.20842	4.0975	3.1179	3.29915
TCONS_00437289	2.77386	1.96982	1.73569	2.30748	0.740519	1.12939
TCONS_00403403	2.05047	2.3447	2.07974	1.86388	2.58231	2.3914
TCONS_00414935	3.13023	1.57097	1.77279	1.24608	1.6922	1.73596
TCONS_00356367	2.32143	2.15321	1.99754	2.29329	2.30221	2.28993
TCONS_00097321	1.71132	2.19026	2.5704	3.16612	2.44105	1.91656
TCONS_00028540	2.13617	2.08057	2.25436	2.66003	2.74994	2.83672
TCONS_00180287	2.2165	2.23006	2.0243	2.86229	2.62472	2.43508
TCONS_00139049	2.242	2.02587	2.19974	0.559731	0.549641	0.518518
TCONS_00154035	2.62088	2.12746	1.71897	2.72287	2.28127	2.20928
TCONS_00420872	2.33284	1.90751	2.22588	4.37527	4.12846	4.07523
TCONS_00223793	2.46937	2.02582	1.97017	2.94058	2.98836	3.40973
TCONS_00437246	2.20265	1.97309	2.28738	1.62953	2.19535	2.26551
TCONS_00065734	2.03182	2.2945	2.13396	2.83909	2.85753	2.81383
TCONS_00182303	2.33719	1.91481	2.20792	1.21792	1.63826	1.80758
TCONS_00085336	2.92214	2.40696	1.13067	1.63837	0	1.66636
TCONS_00010375	1.74588	2.05497	2.65655	1.21531	1.60156	1.64461
TCONS_00443908	2.24775	1.97089	2.23867	0.0878359	0.0621364	0.0763857
TCONS_00440809	3.32792	1.51607	1.61185	0	0	0
TCONS_00417380	2.40264	1.9839	2.06911	2.04275	2.21133	2.02562
TCONS_00122310	2.37605	2.22373	1.85567	2.52505	3.47889	3.44778
TCONS_00359212	2.22202	1.94419	2.28895	2.03332	2.08673	2.08509
TCONS_00009206	1.98129	1.75641	2.71218	1.98576	2.04885	2.94868
TCONS_00097924	1.41601	1.88135	3.14863	1.14384	1.12361	2.04722
TCONS_00267770	3.09962	1.62286	1.72203	2.46084	1.77036	0
TCONS_00251519	1.422	2.45701	2.56306	2.13701	3.17181	2.54951
TCONS_00199962	2.26902	2.60091	1.57137	0	0	0.00781728
TCONS_00319747	1.40461	2.3584	2.67798	0.0320467	0.0558669	0.19629
TCONS_00299581	1.50737	2.57568	2.35749	2.02854	2.07357	1.67308
TCONS_00168396	1.83675	2.24743	2.35045	3.32013	2.87368	3.05691
TCONS_00234772	4.3342	1.18977	0.910317	1.8262	2.12997	2.17075
TCONS_00338380	1.71583	2.57305	2.14423	1.08189	2.81248	2.33831
TCONS_00338401	2.25372	2.46593	1.71217	0	2.95578e-08	0
TCONS_00355272	2.8008	1.97245	1.65787	2.73534	0.968232	0
TCONS_00198502	1.89279	1.98005	2.55674	3.0888	2.68378	2.17967
TCONS_00008758	2.51816	2.23695	1.67441	1.59782	1.80481	1.91371
TCONS_00338637	3.45907	2.9691	0	2.71385	0	0
TCONS_00051499	2.19529	1.92803	2.3045	2.02691	2.82211	2.40721
TCONS_00373749	2.83348	1.60758	1.98649	0	0.109096	0
TCONS_00439485	3.32748	2.06145	1.03769	0.333316	1.1494	0.63065
TCONS_00210421	2.21518	2.11832	2.0927	1.45787	1.67665	1.65427
TCONS_00443861	2.13084	1.89277	2.4008	0	0.154056	0.186658
TCONS_00224773	1.90552	2.02784	2.48983	1.28393	1.1505	1.2646
TCONS_00078872	2.50132	1.98701	1.93084	1.86538	1.8538	1.37399
TCONS_00321684	2.34326	1.70859	2.36687	1.47889	1.62388	1.39127
TCONS_00010378	1.89394	2.29532	2.22889	1.39225	1.84953	1.35662
TCONS_00006880	0	3.11563	3.3021	3.78202	3.39743	3.06312
TCONS_00434387	2.68808	2.28174	1.44737	0.221289	0.195368	0.28814
TCONS_00381944	0.933676	2.56371	2.91905	0.697687	2.18946	2.07665
TCONS_00156820	1.87564	2.00946	2.531	0.453732	1.27131	1.11132
TCONS_00098629	2.55709	1.80231	2.05592	1.24102	1.30472	1.59311
TCONS_00079755	2.32728	2.21829	1.86566	2.46101	2.54924	2.27365
TCONS_00383079	2.45465	1.78407	2.17175	2.96848	2.47404	2.83111
TCONS_00000375	2.14484	2.24867	2.01438	2.01814	2.28453	1.878
TCONS_00002762	2.51883	2.43879	1.44969	2.3948	2.26814	2.57323
TCONS_00375325	2.62293	1.41724	2.36629	0	0	0.456454
TCONS_00138242	3.77324	2.6304	0	1.85669	2.34231	0
TCONS_00335260	2.4071	1.86557	2.12999	2.77331	2.75498	3.0924
TCONS_00398312	2.78429	1.54762	2.06687	2.4965	1.52682	0.968459
TCONS_00245115	2.11498	1.98422	2.29474	1.18623	1.43347	1.61831
TCONS_00035907	2.28699	2.50861	1.59783	1.17584	0.960817	1.11285
TCONS_00011790	2.05343	2.80629	1.53289	0.858076	2.09268	2.59256
TCONS_00420529	3.62414	1.10524	1.66226	0.286854	0.133318	0.199874
TCONS_00067843	2.55626	2.00335	1.83193	3.2864	2.46851	2.03589
TCONS_00292259	1.38634	3.03874	1.96403	0.675799	0.667749	2.0346
TCONS_00009194	2.07574	1.97552	2.33709	2.26967	2.39701	2.46152
TCONS_00122042	2.46215	1.73854	2.1873	1.85624	1.71343	1.71383
TCONS_00268755	2.31456	1.8121	2.2606	1.56827	1.34275	1.07171
TCONS_00177784	2.06137	2.14312	2.18244	2.18432	2.40788	2.3974
TCONS_00180270	2.43519	1.88899	2.06264	2.82181	3.62824	3.29735
TCONS_00047937	2.2173	2.1222	2.04613	0.107779	0.501601	0.321996
TCONS_00085044	2.51872	1.87512	1.99119	3.02212	2.95894	2.72409
TCONS_00000155	2.30453	1.82174	2.25871	2.28951	2.22113	2.53132
TCONS_00341814	2.25591	2.20698	1.92117	0.348538	0.167621	0.303273
TCONS_00140370	2.0858	2.41875	1.87634	0.945412	1.99435	0.689405
TCONS_00066146	3.12909	3.25039	0	0	0	3.02132
TCONS_00212407	2.30148	2.34697	1.72698	2.10562	1.56355	1.5568
TCONS_00232254	2.54275	2.02981	1.80284	1.78744	1.56027	1.49025
TCONS_00108601	2.59887	1.98882	1.78515	0.0308631	0.130931	0.159544
TCONS_00300078	2.56748	1.73051	2.07235	2.78879	2.18771	1.34002
TCONS_00096944	3.07068	1.60051	1.69901	0	0	0
TCONS_00137833	2.52019	1.89022	1.95471	1.95928	2.22081	2.42382
TCONS_00069150	3.6989	1.87948	0.785327	0.230407	0.389809	0.354834
TCONS_00299152	2.57978	1.86553	1.91661	3.74858	3.22096	3.11086
TCONS_00111967	3.78949	0.000655469	2.5714	4.16635	2.99432	3.92176
TCONS_00047313	2.07771	2.31038	1.97059	4.48438	1.91474	2.97493
TCONS_00260786	1.87018	1.9567	2.53074	2.80539	2.10483	0
TCONS_00287005	2.64087	1.47048	2.24407	0	4.73845e-05	0
TCONS_00110908	3.48938	2.86219	0	2.61114	0	1.03691
TCONS_00050868	2.72513	2.10977	1.5155	1.84033	1.77894	2.10787
TCONS_00285556	2.1981	2.17663	1.97562	1.61334	1.36882	0.792929
TCONS_00334419	2.13508	2.11519	2.09998	2.19856	2.09151	2.00127
TCONS_00067539	2.6515	1.81049	1.88809	5.10633	3.64236	4.14606
TCONS_00375444	0	4.85722	1.49261	0	5.14833	0
TCONS_00157160	1.90754	2.53743	1.90445	1.81854	2.12076	2.01134
TCONS_00200890	1.93338	2.60125	1.81466	1.25821	1.40311	1.32368
TCONS_00052201	2.42854	2.06782	1.84878	3.91842	3.54979	3.89261
TCONS_00362501	1.73591	2.47367	2.13476	1.8012	1.82621	2.20124
TCONS_00320989	2.04453	2.05032	2.249	2.51092	2.04346	1.81575
TCONS_00416013	1.90528	2.10573	2.33147	3.29926	2.85283	3.27912
TCONS_00295768	2.26239	2.331	1.74908	2.30344	2.50001	2.24186
TCONS_00140059	2.54588	1.43591	2.36055	0.47304	1.01051	0.890578
TCONS_00341538	2.6711	1.57376	2.09679	2.75834	3.03471	1.69921
TCONS_00149765	2.31244	1.99844	2.02926	2.2664	1.92791	1.8566
TCONS_00332725	2.41767	2.01506	1.90343	2.5765	2.67967	2.9861
TCONS_00361086	2.03415	1.93343	2.36054	1.4707	2.28477	1.72336
TCONS_00336545	1.963	2.267	2.09784	2.1795	3.02679	2.85541
TCONS_00438043	2.48873	1.10258	2.73607	0	0	0
TCONS_00338119	2.32667	1.93976	2.06024	0.00109023	0.373395	2.85384e-08
TCONS_00083677	2.0303	2.20376	2.09145	1.89458	1.90533	2.14565
TCONS_00338400	1.80119	1.97711	2.54618	0.555541	1.85971e-05	0
TCONS_00295294	1.77896	1.69734	2.84818	1.48937	3.61135e-07	2.53132
TCONS_00098617	2.45651	2.41459	1.44904	0.854204	1.70189	1.84815
TCONS_00285738	1.76153	2.4033	2.15262	1.94266	1.93544	2.04787
TCONS_00285550	2.14559	2.29309	1.87391	1.43664	1.10187	0.867621
TCONS_00421267	1.70963	2.37456	2.22753	1.99136	1.96756	2.13146
TCONS_00269563	2.58197	1.77153	1.95525	3.17337	2.03945	1.71003
TCONS_00008757	2.66621	2.05378	1.58851	1.87737	2.04843	2.03664
TCONS_00221439	2.91051	1.63139	1.76021	3.2307	2.60298	2.41613
TCONS_00099851	1.90996	2.59384	1.79695	1.8017	1.55426	1.35149
TCONS_00403527	2.29227	1.96919	2.03821	3.03268	2.91937	3.21197
TCONS_00434982	1.64504	2.23077	2.42182	2.40281	3.06899	2.69317
TCONS_00442519	3.04226	1.57868	1.6765	0	0	1.67451
TCONS_00433681	1.94007	2.39465	1.9623	0.00031924	2.18402	1.09346
TCONS_00113148	2.33846	2.4524	1.50482	1.9189	2.26778	1.72232
TCONS_00157151	2.62139	2.07302	1.60075	2.09755	3.15985	2.75287
TCONS_00220242	0.92942	2.6215	2.74367	0	3.19188	0.770701
TCONS_00136697	3.06687	1.80739	1.4196	0.729453	0.492156	0.358771
TCONS_00083193	2.14275	1.89471	2.25364	1.88889	2.32137	1.64963
TCONS_00079085	2.5457	1.20547	2.53938	0	0	0
TCONS_00211706	2.04647	2.2269	2.01675	2.20397	2.61442	2.40519
TCONS_00442351	1.93148	1.90291	2.45414	0.340721	1.13351	0.96566
TCONS_00439387	1.36035	2.75125	2.17663	0	0	0
TCONS_00316800	2.11685	1.82831	2.34123	2.71484	1.75084	1.48589
TCONS_00000647	2.54126	1.93868	1.80491	1.65671	1.43337	1.55026
TCONS_00136703	2.90216	1.24016	2.14088	0.737245	0.420642	0.557246
TCONS_00179523	1.85419	2.30513	2.12363	4.22043	4.1474	4.38921
TCONS_00302230	1.4524	2.33266	2.49506	2.24243	1.78714	2.08548
TCONS_00067452	3.38536	1.12615	1.76335	0	0.00614512	0.0227166
TCONS_00201500	2.36473	2.38676	1.52132	2.53786	2.07612	0
TCONS_00266883	2.05253	2.59988	1.618	0.113259	0	0.121305
TCONS_00182784	3.34139	1.35506	1.57031	0	0.289032	0.122674
TCONS_00081956	1.33527	2.23665	2.69441	0	0	0
TCONS_00200998	2.42015	2.02163	1.82442	3.86905	3.75374	4.30091
TCONS_00002005	2.36977	1.78316	2.11279	2.22057	2.40795	2.36823
TCONS_00079368	2.85021	1.84792	1.56345	2.0304	1.8273	2.08746
TCONS_00180945	2.21302	2.12576	1.92207	0	1.0182	1.85801
TCONS_00182093	2.12421	1.9791	2.15595	0.585847	0.668797	0.727726
TCONS_00177040	3.62937	0	2.62921	0	0	0
TCONS_00443746	1.83687	2.10799	2.31252	0.272176	0	0
TCONS_00209447	2.31956	2.08554	1.85119	3.17022	2.54118	2.57184
TCONS_00233974	3.16803	1.34083	1.74675	1.46459	1.35063	2.16599
TCONS_00434220	2.56657	1.91702	1.77094	1.25352	1.34801	0.987859
TCONS_00232044	1.63062	2.32851	2.29489	1.45288	1.43081	1.88237
TCONS_00319672	2.39902	2.27657	1.57748	2.40386	1.6753	1.07437
TCONS_00154040	2.73021	2.03145	1.49025	2.66908	2.2504	2.17549
TCONS_00164039	2.33721	2.1748	1.73951	0	1.25171	0.595398
TCONS_00316339	1.9875	1.94734	2.31331	3.25505	2.82111	3.18225
TCONS_00333735	1.13649	2.2624	2.84791	1.43048	4.32251	4.02678
TCONS_00096550	1.77088	2.79927	1.6765	0	3.63273	4.7711
TCONS_00440060	1.85361	2.12159	2.269	1.91726	1.62155	2.48505
TCONS_00337212	2.36425	2.14462	1.7352	0	0.0803871	0.0966679
TCONS_00444756	2.50736	1.69182	2.04276	0.423699	0.761375	0.559466
TCONS_00360461	2.47119	1.68034	2.08772	1.34188	0	0.403365
TCONS_00180273	2.16901	1.96712	2.10252	2.7237	3.20531	2.96383
TCONS_00125246	1.94106	2.2033	2.09144	2.84779	1.33282	2.14032
TCONS_00179434	2.26079	1.92564	2.04888	2.40421	2.47766	2.41037
TCONS_00008031	2.20774	1.98419	2.04174	2.34364	2.4123	2.58095
TCONS_00414855	1.9163	1.71768	2.59917	1.81339	1.89135	0
TCONS_00184769	2.52989	1.85877	1.8437	0.162129	0.23493	0.0636483
TCONS_00436566	1.99449	2.17884	2.05324	2.1485	2.25644	2.33688
TCONS_00397618	1.97821	2.37098	1.87673	2.65852	1.64933	2.01393
TCONS_00047583	2.33621	2.18491	1.70387	1.40401	1.28892	1.14966
TCONS_00068092	2.04542	2.05584	2.12289	1.84553	1.83998	2.05163
TCONS_00356565	1.50001	2.15668	2.56471	1.65724	2.58256	2.33486
TCONS_00233334	2.14601	2.88582	1.18879	0.707818	1.19522	0
TCONS_00183071	1.88116	2.18445	2.15486	2.27601	2.62935	2.70669
TCONS_00200869	3.34962	2.06502	0.805046	1.25663	1.09331	1.13771
TCONS_00000205	1.82647	1.91154	2.48033	2.99487	2.04743	2.48411
TCONS_00383681	2.42905	1.1353	2.65367	0	3.06574	2.56277
TCONS_00377805	1.85573	2.32283	2.03904	5.00482e-05	1.13435e-05	4.66355e-06
TCONS_00139015	2.13059	1.95945	2.12721	3.30207	2.90879	3.12104
TCONS_00440145	2.75267	1.6041	1.85955	0.442178	0.160854	0.368663
TCONS_00031077	2.46452	1.82074	1.93044	1.17669	1.35885	0.623491
TCONS_00339667	2.76681	1.87732	1.57121	1.15328	1.29052	0.948313
TCONS_00292366	2.30583	1.69315	2.21545	0	0.519132	0.589118
TCONS_00359610	2.99811	1.66762	1.54861	0.456874	0	0
TCONS_00401356	2.29918	2.03076	1.87868	0.847953	1.04873	1.08809
TCONS_00051563	1.66006	2.28357	2.26448	3.34283	2.40939	2.54116
TCONS_00069957	2.29769	1.36989	2.54043	0.738784	0	3.06447
TCONS_00082037	2.16303	1.81941	2.22343	2.41752	1.58581	2.49696
TCONS_00181704	3.50985	2.69588	0	0	2.33246	0
TCONS_00198964	1.91593	1.70408	2.58329	2.72281	0	0
TCONS_00234773	4.14361	1.14186	0.910535	2.3069	1.95738	1.82268
TCONS_00356364	2.05296	2.13298	2.00776	2.38697	2.2903	2.46073
TCONS_00052354	2.02185	2.12233	2.04819	2.52914	2.64927	2.90356
TCONS_00139562	2.65344	1.6307	1.90614	0.419496	0.72873	0.813778
TCONS_00124550	2.01569	1.84685	2.32611	1.72489	1.17034	1.15598
TCONS_00342424	1.37185	2.42154	2.39376	1.35371	1.48597	2.1219
TCONS_00269560	2.5474	1.88116	1.75428	2.92338	1.92818	1.43567
TCONS_00123802	2.27719	2.12041	1.78458	3.32688	3.25621	3.64122
TCONS_00167649	3.43587	1.52341	1.22224	1.49064	0.859287	1.75325
TCONS_00210391	3.51333	1.07423	1.58938	0.428958	0.645037	0.582316
TCONS_00377802	1.91647	2.2922	1.9671	0.176143	0.150018	0.10457
TCONS_00199175	2.54172	1.5082	2.1249	1.56781	0.919767	0.855562
TCONS_00440268	1.9979	2.59095	1.58533	0.209252	0.651452	1.11361
TCONS_00054229	1.88976	2.12294	2.15833	1.56074	1.61876	1.75786
TCONS_00245111	1.97211	1.95434	2.24157	1.10926	0.967352	1.50532
TCONS_00123579	2.00309	2.26443	1.89718	2.51192	2.27459	2.18582
TCONS_00078863	2.25134	1.93004	1.98317	1.37018	1.53777	1.4078
TCONS_00223115	2.0784	2.16731	1.91818	1.91825	2.38022	1.95136
TCONS_00275167	2.36155	2.24418	1.55759	0.323079	0.263721	0.602353
TCONS_00354564	2.40119	1.91101	1.85016	3.92075	4.78547	4.43361
TCONS_00398123	2.09382	1.96948	2.09751	0.049626	0.207096	0
TCONS_00417389	2.16389	2.01974	1.97659	1.86668	1.90095	1.87474
TCONS_00198627	2.23085	2.02147	1.90545	3.14192	3.53405	3.40597
TCONS_00127691	0	2.19847	3.95929	0	0	0
TCONS_00176950	2.29347	1.92332	1.94074	1.34535	1.01654	1.09733
TCONS_00028342	2.26031	1.72158	2.17474	1.7184	1.72321	1.75399
TCONS_00177568	2.68253	1.68542	1.78686	1.67184	3.95831	2.12858
TCONS_00051263	2.16218	2.2812	1.71002	2.61128	2.6158	2.39853
TCONS_00001428	0	3.01221	3.14	0	3.41196	0
TCONS_00004671	1.81558	2.47273	1.85972	2.7494	1.72708	1.6657
TCONS_00242263	3.05823	2.41289	0.676006	0	0	1.31752
TCONS_00136694	3.05638	1.61623	1.47331	0.677437	0.644662	0.855711
TCONS_00183067	2.19788	1.88746	2.05983	1.99796	2.46861	2.25756
TCONS_00009220	2.06456	2.15653	1.92284	2.27092	2.24908	2.08676
TCONS_00111130	1.63214	2.18372	2.32431	1.5882	2.08989	2.30959
TCONS_00078884	2.24322	1.95146	1.94539	1.86319	1.87237	1.44305
TCONS_00069388	1.23396	2.41859	2.48739	1.13614	2.02911	2.02823
TCONS_00002034	1.9342	1.89907	2.30461	1.94947	2.21421	1.93609
TCONS_00396376	1.89623	1.52837	2.71307	1.1917	0.311057	1.05927
TCONS_00402351	1.71512	2.50546	1.91538	0.327882	1.25595	0.494651
TCONS_00153598	1.50305	2.3212	2.3111	1.72401	1.98628	2.05773
TCONS_00006718	0	3.44369	2.69119	0	1.99022	0
TCONS_00417965	1.73569	2.35861	2.0404	3.29746	3.1349	2.36993
TCONS_00242469	2.46339	1.91923	1.75146	0	0.941239	0.775525
TCONS_00198129	1.97713	2.08252	2.07032	2.26053	2.16964	2.10865
TCONS_00274905	1.39198	2.79413	1.94363	1.2914	1.10008	1.4318
TCONS_00198074	3.29779	1.37484	1.4562	1.33586	1.63933	1.76627
TCONS_00176949	2.28771	1.72798	2.11289	2.23269	2.13456	2.44203
TCONS_00268814	2.30985	2.89737	0.919487	1.71112	0	0
TCONS_00378476	1.93665	2.0211	2.16822	2.54476	2.30154	2.15376
TCONS_00198412	2.21713	1.93521	1.97294	2.38019	2.34919	2.2859
TCONS_00316814	1.56482	2.39298	2.16337	2.64789	2.09701	1.6494
TCONS_00209219	3.40882	1.21296	1.49695	0.461534	0.541557	0.181812
TCONS_00380935	1.51304	2.47669	2.12632	2.05235	1.40486	0
TCONS_00035275	1.89801	2.43565	1.7816	2.77236	3.1443	3.07374
TCONS_00334063	1.99222	2.07401	2.04819	1.41178	1.19447	1.11224
TCONS_00082706	1.95022	2.25843	1.90526	2.8538	2.07117	1.89165
TCONS_00182088	1.45898	2.30649	2.34522	0.62569	1.03947	0.860345
TCONS_00009289	2.53115	1.73818	1.84105	0	0.787815	0.809476
TCONS_00294103	3.83134	2.27781	0	4.1896	0	0
TCONS_00034763	3.31806	1.62867	1.16219	4.17427	3.96505	3.97853
TCONS_00210182	2.21814	2.03968	1.84673	3.09666	2.90085	2.73023
TCONS_00223799	2.2364	1.94528	1.92216	2.7542	2.79615	3.29754
TCONS_00113138	2.7007	1.57956	1.82193	2.10477	2.47396	2.11604
TCONS_00223044	2.31511	1.81975	1.96699	4.11627	3.5741	3.10254
TCONS_00421263	1.75844	2.28949	2.05156	1.7264	2.09286	2.21035
TCONS_00244369	1.94647	2.03381	2.11856	1.77736	1.58198	1.63313
TCONS_00374742	2.36995	1.90232	1.82488	1.20477	1.83648	2.45108
TCONS_00099981	0.825412	1.90307	3.36814	1.06424	1.54076	0.673582
TCONS_00383625	2.20894	1.99156	1.89535	1.75029	1.79699	2.07101
TCONS_00199681	2.06162	1.87263	2.16087	2.68917	3.04788	3.34005
TCONS_00067568	2.48092	1.73404	1.87983	4.86223	4.33798	5.18229
TCONS_00283637	2.80321	2.55039	0.740968	0	1.65104	0
TCONS_00176733	2.46408	1.84537	1.78483	1.99432	1.62794	1.80925
TCONS_00035255	2.00377	2.11141	1.97785	1.53025	1.41974	1.28369
TCONS_00260928	3.02891	0.981689	2.08177	2.25483	3.26423	2.55039
TCONS_00438137	2.21175	1.92031	1.95822	0.0702211	0.0311527	0.0881881
TCONS_00005752	3.1482	1.99966	0.942195	1.60177	1.38654	1.60349
TCONS_00081650	2.17913	1.93825	1.97243	2.52154	2.41299	2.08977
TCONS_00169493	0.986572	2.36181	2.7414	2.38924	2.85267	3.74269
TCONS_00400868	1.88161	2.22609	1.98064	1.48229	1.69556	1.55324
TCONS_00052245	2.42169	2.17416	1.49221	1.07651	1.43434	0.477759
TCONS_00002681	2.90415	2.06387	1.1193	1.02789	2.38964	0
TCONS_00315066	2.73655	1.66275	1.68548	1.94641	2.10939	2.23686
TCONS_00244956	3.71209	0.816725	1.55485	0	0	0
TCONS_00222414	1.94423	1.82885	2.30802	1.50117	0.461029	0.719764
TCONS_00100534	1.59802	2.22401	2.25839	2.11789	2.66723	2.73256
TCONS_00097460	2.29652	2.3175	1.46577	2.80382	0	2.03231
TCONS_00070245	2.13435	1.9185	2.02656	0	1.30772	3.28329
TCONS_00127008	2.06259	1.92637	2.08994	2.23483	2.06801	2.17097
TCONS_00433804	1.69448	2.13327	2.24695	2.60032	2.68696	2.72223
TCONS_00438053	2.74363	1.52082	1.81004	0.0168744	0	0
TCONS_00381458	1.62959	2.14829	2.29303	0.54062	0.818428	0.905952
TCONS_00210567	0	3.40992	2.65988	0	0	0
TCONS_00156170	1.94944	2.15471	1.96409	2.27895	1.82665	2.02802
TCONS_00338868	2.37065	2.08846	1.6082	2.15257	1.75982	1.96595
TCONS_00124102	2.11712	2.00726	1.94262	2.41174	2.13388	2.04543
TCONS_00213304	2.0341	1.58885	2.44359	0	0	2.07135
TCONS_00260129	1.87596	1.79493	2.39515	1.60731	1.71212	2.0344
TCONS_00400794	1.49586	1.99568	2.57434	2.02903	2.54422	3.92865
TCONS_00382658	2.16855	2.15773	1.73905	3.26824	3.52221	3.69876
TCONS_00069924	0	3.05273	3.01077	1.45828	0.912208	0
TCONS_00138517	2.0803	2.07747	1.90518	1.59713	1.89383	2.31046
TCONS_00052030	2.48252	0.95336	2.62676	0.926438	0.934007	0
TCONS_00198623	2.54018	2.08273	1.43936	2.82618	3.09297	3.0309
TCONS_00008471	2.39612	2.06063	1.59672	2.32053	1.83637	1.83501
TCONS_00125485	0	4.02606	2.02656	0	2.78702	0
TCONS_00221595	3.70904	1.04736	1.2923	4.4101	3.4937	3.16344
TCONS_00436564	2.05844	2.05374	1.93501	2.34596	2.56052	2.67852
TCONS_00442288	1.83219	2.13827	2.07545	1.70345	2.09519	2.00557
TCONS_00342778	1.88523	1.92855	2.23155	2.25725	1.89985	2.36446
TCONS_00065153	1.73411	2.14043	2.17043	1.25465	1.4715	1.0593
TCONS_00066357	1.56488	2.23894	2.24063	3.15146	2.3652	2.75071
TCONS_00298604	1.67932	2.02674	2.33717	3.70855	3.31721	3.44281
TCONS_00127599	1.88846	2.07806	2.07607	1.91694	1.37434	0.623216
TCONS_00097895	2.92381	1.35937	1.7594	1.87843	1.72884	1.63103
TCONS_00402286	1.0379	2.61266	2.39022	2.84469	0	0.816932
TCONS_00220810	1.58345	2.27469	2.18217	0.000210208	1.10081	1.86433
TCONS_00341118	1.38443	3.35618	1.29845	0	1.91474	0
TCONS_00201892	2.66965	1.97587	1.39064	0	0	0
TCONS_00316283	2.24411	3.05083	0.740968	1.67146	0	0
TCONS_00438185	2.07988	2.43652	1.51933	0.492108	0.972044	1.41621
TCONS_00315295	1.6971	2.2152	2.12316	1.67146	0	1.70892
TCONS_00111925	1.09247	1.91551	3.02722	0	2.19669	0
TCONS_00046421	2.21082	1.68351	2.13807	2.97737	2.41531	2.98042
TCONS_00198355	2.98051	1.68628	1.36473	0.848191	1.05645	1.16723
TCONS_00200978	2.28836	1.8577	1.88464	3.23972	2.41046	2.09383
TCONS_00168142	2.10688	2.20545	1.71596	2.80464	2.61633	2.2123
TCONS_00316822	1.87771	1.96814	2.18139	1.71599	1.50154	1.1188
TCONS_00096176	1.93497	2.02966	2.06256	2.4948	2.15733	2.21898
TCONS_00198084	1.90991	1.99658	2.11902	1.77197	1.64495	1.69543
TCONS_00397189	1.23251	2.50067	2.29066	2.20279	2.11838	2.09773
TCONS_00414084	2.01412	2.10532	1.90253	0	3.37405	0
TCONS_00251991	0.979213	2.86129	2.18134	0.55649	1.83052	1.44228
TCONS_00176431	2.13017	2.01087	1.87998	1.68695	1.25297	1.02979
TCONS_00436548	1.74147	2.19382	2.08547	2.31962	2.67949	2.04902
TCONS_00009876	2.68683	2.32615	1.00661	0.881682	0.17351	0.201421
TCONS_00142302	1.63183	2.3158	2.07067	1.23215	1.24554	0.82548
TCONS_00035169	2.38849	2.16655	1.45867	1.52242	1.43375	1.43473
TCONS_00419905	3.70694	1.1739	1.13164	1.57415	0.718577	0.648421
TCONS_00234473	2.32365	1.29533	2.39277	0	0	0
TCONS_00078860	2.45816	1.78528	1.76652	1.82453	1.70775	1.08995
TCONS_00232249	2.28673	1.83819	1.88433	1.96373	1.88291	2.07928
TCONS_00244880	2.53705	2.23276	1.2372	2.20091	0.793781	2.51014
TCONS_00284929	1.73365	2.16545	2.10758	1.35902	1.12792	0.727793
TCONS_00137117	2.62361	1.32091	2.0613	2.15729	1.48603	1.45847
TCONS_00416760	2.37119	1.64242	1.98861	3.1186	2.499	2.87168
TCONS_00403313	2.09573	1.79041	2.11476	3.59962	3.43319	2.67115
TCONS_00083775	1.64342	1.83653	2.52091	2.15783	0	1.30126
TCONS_00419375	1.6977	1.88106	2.4198	2.45257	1.90906	1.88853
TCONS_00098600	2.3759	0.649124	2.97325	0.0782348	0.17212	0.148856
TCONS_00354562	2.28398	1.80935	1.90424	3.71042	4.5684	4.37963
TCONS_00420412	2.29508	1.57834	2.12349	0	0	0
TCONS_00359218	1.74593	2.23705	2.01353	1.64969	1.36015	1.54239
TCONS_00342163	1.65838	2.16835	2.16875	2.83246	2.88386	2.87307
TCONS_00433799	1.73737	1.65641	2.59882	3.44947	3.5625	2.64482
TCONS_00124569	1.73883	2.17661	2.07467	2.26507	2.59567	2.35582
TCONS_00440956	3.41318	0	2.57281	4.38478	4.31354	3.13072
TCONS_00198586	1.50591	2.23878	2.2332	3.84632	3.57339	3.71133
TCONS_00114312	1.87074	2.16277	1.94405	2.09123	2.13562	2.37003
TCONS_00004252	2.56002	0.990776	2.4242	0.985209	0.929755	0.501507
TCONS_00244979	2.39456	1.80816	1.77108	2.78951	2.12576	2.1498
TCONS_00114533	1.98201	2.24688	1.74348	1.69634	1.00408	0.848944
TCONS_00001576	1.53728	2.49285	1.9422	0	1.2079	2.10143
TCONS_00140658	2.32718	2.50907	1.13576	2.81042	3.37561	2.35348
TCONS_00333096	1.63255	2.80629	1.53289	0.858076	2.91281	2.59256
TCONS_00444567	3.26085	0	2.70905	2.77417	0	2.81035
TCONS_00211268	1.70699	1.91551	2.34683	0	0	0
TCONS_00186239	1.79447	2.16485	2.0099	0	0.936431	1.03472
TCONS_00000648	2.21509	1.87522	1.87534	1.27089	1.16565	1.1665
TCONS_00275817	1.49366	2.12919	2.34268	0.861348	0.926674	0.796442
TCONS_00009478	1.47213	2.60279	1.88447	1.04927	1.45851	0.96911
TCONS_00355010	3.04678	0	2.91234	0	1.46769	0
TCONS_00068296	1.53708	1.95274	2.46891	2.05275	2.54739	2.3712
TCONS_00028320	1.64416	2.14848	2.16542	0.945159	2.22721	2.43408
TCONS_00070290	1.04814	2.15661	2.75183	0.79839	0.77138	0.471771
TCONS_00415436	2.49544	1.86817	1.59255	2.30512	2.00679	1.43175
TCONS_00049701	2.94999	1.77778	1.2281	0	2.24673	0
TCONS_00337345	1.86031	2.20535	1.88929	1.75558	1.74335	1.822
TCONS_00267696	1.99355	2.17671	1.78279	2.54355	2.62827	2.58446
TCONS_00126776	1.1403	2.07171	2.74067	0.0618131	0.511873	0
TCONS_00067647	2.59355	2.11344	1.2456	2.90453	1.72511	2.54874
TCONS_00036193	2.44228	1.63684	1.87339	0.240908	0.413656	0.317171
TCONS_00320449	2.09422	1.87477	1.98153	0.886353	0.891192	1.45958
TCONS_00002763	2.20594	2.53452	1.20983	2.33341	1.99397	2.17695
TCONS_00114067	1.24806	2.45938	2.24233	0	0	0
TCONS_00417751	2.68253	2.11254	1.15401	2.42557	2.12313	2.9534
TCONS_00397091	1.90623	1.75342	2.28766	0.363827	0.736591	1.17624
TCONS_00319307	2.27416	1.72276	1.95034	3.35913	3.34033	3.50443
TCONS_00378163	2.03345	1.8745	2.0365	2.73844	2.4454	2.54801
TCONS_00221654	1.96185	2.03092	1.95099	2.27774	2.44496	2.16406
TCONS_00376199	2.34066	1.83377	1.76866	2.96561	2.88604	3.29499
TCONS_00316349	1.73526	2.23297	1.97469	1.94407	1.73769	2.16034
TCONS_00070301	4.70006	1.2425	0	0	1.28949	0
[truncated: 41,810 more rows]
