# Supplementary material for: lncSAMM50 Enhances Adipogenic Differentiation of Buffalo Adipocytes With No Effect on Its Host Gene
Source: Front Genet. 2021 Mar 26;12:626158. doi: 10.3389/fgene.2021.626158 (PMC8033173; doi:10.3389/fgene.2021.626158)
Supplement: Supplementary Table 3 — The lncRNAs showed differential expression between adipose and muscle tissues in buffalo. [file Table_3.XLSX]

## Sheet: sheet 1
Transcript_id	Gene_id	Locus	Database_source	Adipose_1	Adipose_2	Adipose_3	Muscle_1	Muscle_2	Muscle_3	G1	G2	G2_vs_G1_Log2FoldChange	Pvalue	FDR
TCONS_00096612	XLOC_075675	14:46833664-47055362	LncRNA_from_predicted	7.4863	8.2509	7.94259	0.117967	0.46864	0.295446	7.89326	0.294017	-7.59925	0.00335	0.0188314
TCONS_00285761	XLOC_220368	29:18039840-18084070	LncRNA_from_predicted	8.52402	8.24806	8.35679	1.34782	2.0653	2.04896	8.37629	1.82069	-6.5556	5e-05	0.00042474
TCONS_00285845	XLOC_220435	29:20007415-20557376	LncRNA_from_predicted	6.986	7.19464	6.29373	0.778026	0.899495	1.54301	6.82479	1.07351	-5.75128	0.0014	0.00878731
TCONS_00337800	XLOC_260023	5:114894377-114959782	LncRNA_from_predicted	6.58719	5.8504	5.43141	0.457607	0.991599	0.69344	5.95633	0.714215	-5.24212	5e-05	0.00042474
TCONS_00049565	XLOC_038672	11:85463907-86128538	LncRNA_from_predicted	4.86573	4.69148	4.51329	0.0579351	0.0753638	0.224531	4.69017	0.119277	-4.57089	0.0094	0.0455673
TCONS_00157134	XLOC_120968	18:61864245-61988770	LncRNA_from_predicted	7.80058	7.83694	8.40628	3.62453	3.74504	3.25928	8.0146	3.54295	-4.47165	5e-05	0.00042474
TCONS_00049575	XLOC_038671	11:85463907-86128538	LncRNA_from_predicted	5.08821	4.67423	4.33079	0.0791173	0.146443	0.551266	4.69774	0.258942	-4.4388	0.00805	0.0400757
TCONS_00078450	XLOC_062076	13:2950796-3137707	LncRNA_from_predicted	4.05586	4.61073	3.57393	0.0904668	0.116097	0.053744	4.08018	0.0867692	-3.99341	5e-05	0.00042474
TCONS_00036055	XLOC_027156	10:81957652-82103909	LncRNA_from_predicted	5.32867	4.96822	5.29659	0.927884	1.63344	1.50821	5.19783	1.35651	-3.84132	5e-05	0.00042474
TCONS_00049561	XLOC_038671	11:85463907-86128538	LncRNA_from_predicted	3.5143	3.77885	4.10864	0.0497452	0.0277532	0.0438015	3.8006	0.0404333	-3.76016	0.00135	0.00851105
TCONS_00114019	XLOC_088673	15:57028595-57230189	LncRNA_from_predicted	4.36155	4.37304	4.00773	0.414045	0.588618	0.495475	4.24744	0.499379	-3.74806	0.0001	0.000810215
TCONS_00292417	XLOC_225880	3:12761538-13297049	LncRNA_from_predicted	4.93514	5.12702	5.33669	1.29455	1.6125	1.5209	5.13295	1.47598	-3.65697	5e-05	0.00042474
TCONS_00338299	XLOC_260296	5:6532776-6630492	LncRNA_from_predicted	5.27769	5.04255	4.17546	0.756594	1.4217	1.51406	4.8319	1.23079	-3.60111	0.0022	0.0131058
TCONS_00066862	XLOC_052162	12:68814881-69173503	LncRNA_from_predicted	3.40365	3.78402	4.16928	0.18979	0.225561	0.169671	3.78565	0.195008	-3.59064	0.00045	0.00316965
TCONS_00122168	XLOC_096117	16:3396415-3568511	LncRNA_from_predicted	4.69936	3.83301	3.4469	0.602594	0.404411	0.459379	3.99309	0.488794	-3.5043	0.00025	0.00187076
TCONS_00222436	XLOC_171281	22:57353947-57489590	LncRNA_from_predicted	3.55314	4.07329	4.48259	0.629118	0.349524	0.665653	4.03634	0.548098	-3.48824	5e-05	0.00042474
TCONS_00300912	XLOC_230471	3:74488313-74893622	LncRNA_from_predicted	3.92776	3.69572	3.6988	0.332466	0.243847	0.283144	3.77409	0.286486	-3.48761	5e-05	0.00042474
TCONS_00069991	XLOC_054046	12:68205709-68788653	LncRNA_from_predicted	3.93603	3.77195	3.29583	0.40256	0.373052	0.238218	3.66794	0.337943	-3.32999	5e-05	0.00042474
TCONS_00050474	XLOC_039094	11:104159148-104171214	LncRNA_from_predicted	5.11384	4.94427	3.81211	1.01083	1.48411	1.48924	4.62341	1.32806	-3.29535	5e-05	0.00042474
TCONS_00338471	XLOC_260401	5:11972438-12181417	LncRNA_from_predicted	4.34496	3.45794	3.84057	0.514829	0.607481	0.70385	3.88116	0.60872	-3.27244	0.00015	0.00118117
TCONS_00402704	XLOC_310871	8:79149264-79743284	LncRNA_from_predicted	4.16816	2.98018	3.11131	0.0925991	0.17329	0.197946	3.41988	0.154612	-3.26527	5e-05	0.00042474
TCONS_00070024	XLOC_054070	12:68814881-69173503	LncRNA_from_predicted	3.1628	4.59295	2.9828	0.290917	0.467183	0.212422	3.57952	0.323508	-3.25601	5e-05	0.00042474
TCONS_00354557	XLOC_273953	6:7099971-7103764	LncRNA_from_predicted	3.07362	3.87748	3.75754	0.102771	0.260018	0.587339	3.56954	0.316709	-3.25284	5e-05	0.00042474
TCONS_00300915	XLOC_230472	3:74488313-74893622	LncRNA_from_predicted	3.70696	3.12906	3.31377	0.103488	0.205903	0.16196	3.38326	0.157117	-3.22615	5e-05	0.00042474
TCONS_00362212	XLOC_278641	6:109133981-109135302	LncRNA_from_predicted	6.59776	6.63547	5.83367	3.15778	3.19042	3.09315	6.35563	3.14712	-3.20852	5e-05	0.00042474
TCONS_00066864	XLOC_052157	12:68814881-69173503	LncRNA_from_predicted	2.92542	3.45024	3.56646	0.0761088	0.181089	0.135149	3.31404	0.130782	-3.18326	5e-05	0.00042474
TCONS_00421107	XLOC_325920	9:89298608-89495789	LncRNA_from_predicted	3.85934	3.57328	3.92997	0.730966	0.52128	0.579623	3.78753	0.610623	-3.17691	5e-05	0.00042474
TCONS_00284464	XLOC_219703	29:42407577-42608367	LncRNA_from_predicted	5.01674	6.01204	4.22889	1.91461	1.7273	2.11015	5.08589	1.91735	-3.16854	5e-05	0.00042474
TCONS_00441039	XLOC_342545	X:48664375-48817952	LncRNA_from_predicted	4.62598	4.53146	4.36014	1.36147	1.44043	1.30142	4.50586	1.36777	-3.13809	5e-05	0.00042474
TCONS_00315502	XLOC_243047	4:58152688-59281180	LncRNA_from_predicted	6.1752	6.02051	7.26469	5.3935	1.99498	2.72003	6.4868	3.3695	-3.11729	0.003	0.0171171
TCONS_00003142	XLOC_001934	1:88203034-88223923	LncRNA_from_predicted	4.30041	2.81324	1.87118	0	0	0	2.99494	0	-2.99494	5e-05	0.00042474
TCONS_00209297	XLOC_161760	21:20269073-20339369	LncRNA_from_predicted	4.02911	3.44422	3.70144	0.46613	0.922455	0.83982	3.72492	0.742802	-2.98212	5e-05	0.00042474
TCONS_00213859	XLOC_164233	21:67416731-67418658	LncRNA_from_predicted	3.00286	4.08777	4.44512	0.911081	0.339181	1.43861	3.84525	0.896291	-2.94896	5e-05	0.00042474
TCONS_00032181	XLOC_024974	10:99754644-99766399	LncRNA_from_predicted	3.87253	3.51453	4.7747	2.34095	0	1.14802	4.05392	1.16299	-2.89093	0.0057	0.0299291
TCONS_00070012	XLOC_054061	12:68814881-69173503	LncRNA_from_predicted	2.56625	4.05001	2.67567	0.168749	0.231705	0.270816	3.09731	0.223757	-2.87355	5e-05	0.00042474
TCONS_00402708	XLOC_310873	8:79149264-79743284	LncRNA_from_predicted	3.71047	2.60826	2.80159	0.123097	0.159649	0.232581	3.04011	0.171776	-2.86833	5e-05	0.00042474
TCONS_00070022	XLOC_054068	12:68814881-69173503	LncRNA_from_predicted	2.67435	4.26325	2.84008	0.379814	0.446311	0.371954	3.25923	0.39936	-2.85987	0.0001	0.000810215
TCONS_00066856	XLOC_052159	12:68814881-69173503	LncRNA_from_predicted	2.71453	2.9965	3.41602	0.192867	0.165424	0.191392	3.04235	0.183228	-2.85912	5e-05	0.00042474
TCONS_00170922	XLOC_130253	19:61867804-62008054	LncRNA_from_predicted	5.20445	3.75791	4.28676	1.79285	1.39054	1.50073	4.41637	1.56137	-2.855	0.00025	0.00187076
TCONS_00005808	XLOC_003503	1:155244364-155245367	LncRNA_from_predicted	4.52656	4.85863	4.67353	1.93792	2.87227	0.709619	4.68624	1.83994	-2.8463	0.00035	0.00253219
TCONS_00182724	XLOC_139052	2:38449582-38599514	LncRNA_from_predicted	1.80821	4.15018	2.69778	0.0414164	0.0765829	0.0608448	2.88539	0.0596147	-2.82577	0.00025	0.00187076
TCONS_00109505	XLOC_086100	15:38466099-38800769	LncRNA_from_predicted	1.9143	3.36805	3.46145	0.05718	0.167679	0.109605	2.9146	0.111488	-2.80311	0.0089	0.0435893
TCONS_00314844	XLOC_242591	4:40421135-40716233	LncRNA_from_predicted	5.37912	6.21045	5.55842	3.23923	2.8025	2.7503	5.716	2.93068	-2.78532	0.0033	0.0185748
TCONS_00438539	XLOC_340978	X:131326097-131601993	LncRNA_from_predicted	4.43253	3.28953	4.5043	1.16162	1.22201	1.50693	4.07545	1.29685	-2.7786	0.0081	0.0402671
TCONS_00067568	XLOC_052585	12:89074550-89079693	LncRNA_from_predicted	4.86223	4.33798	5.18229	2.48092	1.73404	1.87983	4.79416	2.0316	-2.76257	5e-05	0.00042474
TCONS_00030970	XLOC_024386	10:70917513-70932764	LncRNA_from_predicted	4.52108	4.35203	4.76389	1.46801	1.85669	2.05025	4.54567	1.79165	-2.75401	0.0003	0.00220325
TCONS_00285719	XLOC_220350	29:16807825-17489455	LncRNA_from_predicted	3.85545	3.36504	1.65623	0.290926	0.206176	0.191079	2.95891	0.229393	-2.72951	5e-05	0.00042474
TCONS_00301713	XLOC_230906	3:93764208-93773415	LncRNA_from_predicted	3.26874	4.15642	3.34448	1.08898	1.02586	0.515821	3.58988	0.876887	-2.71299	5e-05	0.00042474
TCONS_00170585	XLOC_130101	19:53181378-53250693	LncRNA_from_predicted	5.6778	5.84911	5.76402	2.91446	3.09423	3.15596	5.76364	3.05488	-2.70876	5e-05	0.00042474
TCONS_00114024	XLOC_088675	15:57235883-57243825	LncRNA_from_predicted	3.0322	2.92911	2.7107	0.0943743	0.287033	0.228731	2.89067	0.203379	-2.68729	5e-05	0.00042474
TCONS_00436154	XLOC_339425	X:72578904-72758974	LncRNA_from_predicted	5.45975	5.07096	4.33675	2.49002	2.11069	2.22325	4.95582	2.27465	-2.68117	5e-05	0.00042474
TCONS_00316847	XLOC_243868	4:100360309-100796699	LncRNA_from_predicted	6.42062	6.02992	5.99966	3.67855	3.2953	3.44852	6.15007	3.47412	-2.67594	5e-05	0.00042474
TCONS_00095915	XLOC_075293	14:28467216-29064946	LncRNA_from_predicted	2.38548	4.2522	5.01803	1.34726	1.3197	1.04283	3.88524	1.2366	-2.64864	0.00035	0.00253219
TCONS_00036053	XLOC_027154	10:81957652-82103909	LncRNA_from_predicted	3.69124	2.66229	2.46004	0.234911	0.273371	0.373402	2.93786	0.293895	-2.64396	5e-05	0.00042474
TCONS_00336683	XLOC_259456	5:93769615-93950162	LncRNA_from_predicted	1.98677	3.39484	3.15545	0.21049	0.238825	0.200833	2.84569	0.216716	-2.62897	5e-05	0.00042474
TCONS_00114025	XLOC_088675	15:57235883-57243825	LncRNA_from_predicted	2.84678	2.64266	2.50625	0.0555304	0.0351194	0.0250315	2.66523	0.0385604	-2.62667	0.0049	0.0261979
TCONS_00069219	XLOC_053505	12:40196386-40876212	LncRNA_from_predicted	4.17933	3.41299	3.48129	0.956981	1.15528	1.09175	3.6912	1.068	-2.6232	5e-05	0.00042474
TCONS_00244209	XLOC_188142	24:14496509-14595305	LncRNA_from_predicted	1.30885	2.84068	3.71485	0	0	0	2.62146	0	-2.62146	0.0014	0.00878731
TCONS_00180094	XLOC_137571	2:112930810-113233139	LncRNA_from_predicted	4.16976	3.53159	4.0453	1.71638	1.28288	1.01483	3.91555	1.33803	-2.57752	0.0049	0.0261979
TCONS_00437776	XLOC_340425	X:105377153-105991618	LncRNA_from_predicted	5.52919	5.91243	5.9617	3.14167	3.23397	3.35961	5.80111	3.24508	-2.55602	5e-05	0.00042474
TCONS_00336383	XLOC_259262	5:85627689-86342550	LncRNA_from_predicted	3.79305	3.21816	3.34198	0.496428	1.18616	1.07635	3.45107	0.919649	-2.53142	0.0019	0.0115007
TCONS_00284463	XLOC_219703	29:42407577-42608367	LncRNA_from_predicted	3.96959	4.5248	3.10008	1.69159	1.28566	1.0772	3.86482	1.35149	-2.51334	0.00095	0.00623182
TCONS_00382163	XLOC_294146	7:68822855-69198767	LncRNA_from_predicted	4.83719	4.79343	5.04839	2.07818	1.62824	3.43642	4.893	2.38094	-2.51206	0.00555	0.0292014
TCONS_00293810	XLOC_226499	3:36972276-37122153	LncRNA_from_predicted	1.20844	3.56759	2.67474	0	0	0	2.48359	0	-2.48359	0.00065	0.00441866
TCONS_00245010	XLOC_188625	24:42377526-42578136	LncRNA_from_predicted	2.94796	2.77281	4.44184	1.13594	0.903029	0.729844	3.38753	0.922938	-2.4646	5e-05	0.00042474
TCONS_00283091	XLOC_218912	29:9466931-9598123	LncRNA_from_predicted	5.2464	5.6997	5.81437	3.9212	2.83575	2.64128	5.58682	3.13274	-2.45408	5e-05	0.00042474
TCONS_00421113	XLOC_325923	9:89496037-89499073	LncRNA_from_predicted	2.47113	2.59751	3.06814	0.180483	0.447422	0.161305	2.71226	0.26307	-2.44919	5e-05	0.00042474
TCONS_00069994	XLOC_054049	12:68205709-68788653	LncRNA_from_predicted	2.68426	2.47403	2.51164	0.239243	0.132859	0.122904	2.55664	0.165002	-2.39164	5e-05	0.00042474
TCONS_00069993	XLOC_054048	12:68205709-68788653	LncRNA_from_predicted	2.86783	2.57825	2.41852	0.276516	0.131981	0.28699	2.62153	0.231829	-2.3897	5e-05	0.00042474
TCONS_00198769	XLOC_152984	20:30534794-30548823	LncRNA_from_predicted	1.73159	2.75686	3.11743	0.12577	0.207568	0.155898	2.53529	0.163079	-2.37221	5e-05	0.00042474
TCONS_00433746	XLOC_337829	X:5858278-5952001	LncRNA_from_predicted	1.42274	3.53644	2.15338	0	0	0	2.37086	0	-2.37086	0.00605	0.0314826
TCONS_00030066	XLOC_023910	10:49908585-50099180	LncRNA_from_predicted	2.46131	2.32529	2.52516	0.090714	0.0570178	0.0626335	2.43725	0.0701218	-2.36713	5e-05	0.00042474
TCONS_00069203	XLOC_053505	12:40196386-40876212	LncRNA_from_predicted	3.73531	2.70036	2.66585	0.34927	0.603638	1.05875	3.03384	0.670551	-2.36329	0.0006	0.00411006
TCONS_00336365	XLOC_259251	5:85627689-86342550	LncRNA_from_predicted	3.44048	3.7727	3.54269	1.4529	1.22046	1.01731	3.58529	1.23022	-2.35507	0.00185	0.0112317
TCONS_00010599	XLOC_006480	1:123154705-123757699	LncRNA_from_predicted	4.39043	3.79294	4.57444	1.9737	2.02686	1.69583	4.2526	1.8988	-2.35381	5e-05	0.00042474
TCONS_00402312	XLOC_310670	8:70935040-71251787	LncRNA_from_predicted	4.73438	4.59531	4.25876	2.21881	2.11475	2.19936	4.52948	2.17764	-2.35184	0.0004	0.0028536
TCONS_00201248	XLOC_154579	20:30549817-30607237	LncRNA_from_predicted	1.78412	2.67228	3.02045	0.126403	0.267908	0.063705	2.49228	0.152672	-2.33961	5e-05	0.00042474
TCONS_00108703	XLOC_085675	15:18119200-18450111	LncRNA_from_predicted	4.73118	4.68019	4.61166	2.08584	2.33397	2.61311	4.67434	2.3443	-2.33004	0.0059	0.0308274
TCONS_00319139	XLOC_245278	4:40735345-40751654	LncRNA_from_predicted	1.91043	2.61881	2.83597	0.129735	0.154842	0.170349	2.45507	0.151642	-2.30343	0.0009	0.00593527
TCONS_00341063	XLOC_261894	5:71475846-71926718	LncRNA_from_predicted	5.22249	5.58299	5.12475	4.32417	2.42998	2.30078	5.31008	3.01831	-2.29176	5e-05	0.00042474
TCONS_00054696	XLOC_041413	11:101814145-101877303	LncRNA_from_predicted	4.85279	4.55791	5.39149	3.28293	2.53153	2.1297	4.93406	2.64805	-2.28601	0.0011	0.00707672
TCONS_00269003	XLOC_206985	27:25637685-25816012	LncRNA_from_predicted	3.87163	3.1307	3.46566	1.24008	1.23325	1.17388	3.48933	1.21573	-2.2736	5e-05	0.00042474
TCONS_00402273	XLOC_310648	8:70935040-71251787	LncRNA_from_predicted	4.88583	5.43701	4.72457	2.89402	2.64392	2.72172	5.0158	2.75322	-2.26259	0.0001	0.000810215
TCONS_00361234	XLOC_278058	6:79547598-79661241	LncRNA_from_predicted	2.61814	1.07745	3.08569	0	0	0	2.26043	0	-2.26043	5e-05	0.00042474
TCONS_00341824	XLOC_262303	5:86543656-87234489	LncRNA_from_predicted	2.98037	2.8672	3.04416	0.565525	0.799725	0.783329	2.96391	0.716193	-2.24772	5e-05	0.00042474
TCONS_00421102	XLOC_325915	9:89298608-89495789	LncRNA_from_predicted	2.95068	2.9588	2.6796	0.622923	0.674683	0.565281	2.86303	0.620962	-2.24206	0.00015	0.00118117
TCONS_00001637	XLOC_001082	1:52092673-52125527	LncRNA_from_predicted	3.43535	3.24401	3.32104	1.11956	0.706189	1.45718	3.33347	1.09431	-2.23916	0.00415	0.0227326
TCONS_00064672	XLOC_050859	12:6693841-6869803	LncRNA_from_predicted	0	2.8064	3.86293	0	0	0	2.22311	0	-2.22311	0.00275	0.0158867
TCONS_00222765	XLOC_171462	22:3816583-4768526	LncRNA_from_predicted	4.15824	3.38619	3.33481	1.48483	1.11193	1.64061	3.62642	1.41246	-2.21396	0.00285	0.0163806
TCONS_00420836	XLOC_325748	9:82203165-82353865	LncRNA_from_predicted	2.69424	2.79827	3.01179	0.420237	0.873379	0.603192	2.83477	0.632269	-2.2025	5e-05	0.00042474
TCONS_00029150	XLOC_023413	10:26667098-26691022	LncRNA_from_predicted	5.33761	5.45372	4.49702	2.98882	3.21855	2.52196	5.09612	2.90978	-2.18634	5e-05	0.00042474
TCONS_00067539	XLOC_052564	12:88636912-88710393	LncRNA_from_predicted	5.10633	3.64236	4.14606	2.6515	1.81049	1.88809	4.29825	2.11669	-2.18156	5e-05	0.00042474
TCONS_00198619	XLOC_152873	20:25984554-26395694	LncRNA_from_predicted	5.86952	5.53129	5.73006	3.6528	3.44992	3.49962	5.71029	3.53411	-2.17618	5e-05	0.00042474
TCONS_00069244	XLOC_053528	12:41729423-41757078	LncRNA_from_predicted	2.30942	3.17774	1.01325	0	0	0	2.1668	0	-2.1668	0.00075	0.00503339
TCONS_00179523	XLOC_137220	2:98279694-98456944	LncRNA_from_predicted	4.22043	4.1474	4.38921	1.85419	2.30513	2.12363	4.25235	2.09432	-2.15803	5e-05	0.00042474
TCONS_00292210	XLOC_225753	3:9524921-9530704	LncRNA_from_predicted	6.24666	5.89647	6.43444	3.82705	4.06274	4.21385	6.19252	4.03455	-2.15797	5e-05	0.00042474
TCONS_00402160	XLOC_310585	8:67689840-67690467	LncRNA_from_predicted	3.39942	0	3.06395	0	0	0	2.15446	0	-2.15446	0.001	0.00650865
TCONS_00213867	XLOC_164238	21:67434019-67447388	LncRNA_from_predicted	1.975	2.71396	2.68556	0.376444	0.171076	0.370122	2.45818	0.305881	-2.15229	5e-05	0.00042474
TCONS_00002370	XLOC_001510	1:69084049-69095261	LncRNA_from_predicted	4.49619	3.96505	4.47722	2.99752	2.01337	1.47793	4.31282	2.16294	-2.14988	5e-05	0.00042474
TCONS_00003140	XLOC_001934	1:88203034-88223923	LncRNA_from_predicted	4.03723	1.18445	1.21501	0	0	0	2.14556	0	-2.14556	5e-05	0.00042474
TCONS_00113265	XLOC_088268	15:45149690-45295388	LncRNA_from_predicted	2.70678	3.34281	2.21485	0.675726	0.311312	0.847233	2.75481	0.611424	-2.14339	0.0087	0.0427461
TCONS_00183127	XLOC_139317	2:50358044-50405716	LncRNA_from_predicted	2.37031	1.28949	2.74607	0	0	0	2.13529	0	-2.13529	0.0064	0.0330086
TCONS_00440533	XLOC_342231	X:37935721-37937037	LncRNA_from_predicted	2.90388	2.98017	3.16762	0.857029	0.521922	1.29053	3.01722	0.889827	-2.12739	0.003	0.0171171
TCONS_00416675	XLOC_323191	9:72155113-73060349	LncRNA_from_predicted	0.940732	2.76378	2.64818	0	0	0	2.11756	0	-2.11756	0.00605	0.0314826
TCONS_00403311	XLOC_311276	8:96201359-96210162	LncRNA_from_predicted	3.28136	3.38954	2.54859	0.472547	1.0243	1.41342	3.07316	0.970089	-2.10308	5e-05	0.00042474
TCONS_00260096	XLOC_200318	26:20687367-20687615	LncRNA_from_predicted	0	2.62711	3.67873	0	0	0	2.10195	0	-2.10195	0.00275	0.0158867
TCONS_00261233	XLOC_200939	26:1867440-1876802	LncRNA_from_predicted	1.89765	3.27336	3.2342	0.763923	0.644678	0.698684	2.80174	0.702428	-2.09931	0.0054	0.0285491
TCONS_00010605	XLOC_006485	1:123154705-123757699	LncRNA_from_predicted	3.80624	3.27002	3.46794	1.57204	1.38519	1.29981	3.51474	1.41901	-2.09572	5e-05	0.00042474
TCONS_00381832	XLOC_293954	7:60450228-60582490	LncRNA_from_predicted	2.45557	2.2706	3.79455	1.29961	0.257689	0.683217	2.84024	0.74684	-2.0934	5e-05	0.00042474
TCONS_00201241	XLOC_154572	20:30467191-30474310	LncRNA_from_predicted	3.07301	1.54552	1.6593	0	0	0	2.09261	0	-2.09261	5e-05	0.00042474
TCONS_00341779	XLOC_262280	5:85627689-86342550	LncRNA_from_predicted	2.73653	2.56788	2.45448	0.703056	0.451187	0.354107	2.58629	0.502783	-2.08351	5e-05	0.00042474
TCONS_00268898	XLOC_206917	27:22524185-22993901	LncRNA_from_predicted	4.81215	4.24604	3.72436	2.41703	2.07341	2.06801	4.26085	2.18615	-2.0747	5e-05	0.00042474
TCONS_00283399	XLOC_219099	29:16807825-17489455	LncRNA_from_predicted	3.07564	2.30443	1.29626	0.176519	0.154596	0.145184	2.22544	0.158767	-2.06667	5e-05	0.00042474
TCONS_00032354	XLOC_025094	10:103456446-103795198	LncRNA_from_predicted	2.46013	2.50737	3.32019	0.665637	0.702591	0.730616	2.76256	0.699614	-2.06295	0.00215	0.0128298
TCONS_00253385	XLOC_195358	25:40304925-40957534	LncRNA_from_predicted	3.37857	2.23786	2.37795	0.644271	0.521629	0.651736	2.66479	0.605879	-2.05891	0.00515	0.0273706
TCONS_00099176	XLOC_077184	14:34040795-34340573	LncRNA_from_predicted	3.15694	3.67396	4.19487	1.37286	1.72511	1.79097	3.67526	1.62965	-2.04561	0.00015	0.00118117
TCONS_00007772	XLOC_004799	1:57568529-57653653	LncRNA_from_predicted	3.58323	3.77606	4.01893	0.931045	1.91073	2.42158	3.79274	1.75445	-2.03829	5e-05	0.00042474
TCONS_00420872	XLOC_325769	9:82762002-83320547	LncRNA_from_predicted	4.37527	4.12846	4.07523	2.33284	1.90751	2.22588	4.19299	2.15541	-2.03758	0.008	0.0398578
TCONS_00341780	XLOC_262281	5:85627689-86342550	LncRNA_from_predicted	2.58347	2.69343	2.6742	0.852331	0.542258	0.450651	2.65037	0.61508	-2.03529	5e-05	0.00042474
TCONS_00253393	XLOC_195363	25:40304925-40957534	LncRNA_from_predicted	3.63197	2.44146	2.64619	0.841912	0.862597	0.924274	2.90654	0.876261	-2.03028	5e-05	0.00042474
TCONS_00377309	XLOC_291471	7:72396486-72810221	LncRNA_from_predicted	4.52676	5.24417	5.2289	2.55568	3.22791	3.14366	4.99995	2.97575	-2.0242	5e-05	0.00042474
TCONS_00341806	XLOC_262280	5:85627689-86342550	LncRNA_from_predicted	2.82865	2.22972	2.23168	0.415262	0.396338	0.410424	2.43002	0.407341	-2.02268	0.00035	0.00253219
TCONS_00420837	XLOC_325748	9:82203165-82353865	LncRNA_from_predicted	3.58664	3.16179	2.96033	1.02819	1.39761	1.23252	3.23625	1.21944	-2.01681	5e-05	0.00042474
TCONS_00434219	XLOC_338149	X:18690064-18735841	LncRNA_from_predicted	3.86741	3.53336	3.19247	1.31996	1.61051	1.62549	3.53108	1.51866	-2.01243	5e-05	0.00042474
TCONS_00047397	XLOC_037388	11:24147228-24348741	LncRNA_from_predicted	0.876766	1.42396	3.70901	0	0	0	2.00325	0	-2.00325	0.0001	0.000810215
TCONS_00125251	XLOC_097816	16:817373-874440	LncRNA_from_predicted	0.60447	0.40322	0.296474	2.9716	2.33275	2.01373	0.434721	2.43936	2.00464	5e-05	0.00042474
TCONS_00169961	XLOC_129844	19:44626155-44629820	LncRNA_from_predicted	0.159257	0.697806	1.00401	2.91779	2.24843	2.71429	0.620356	2.62684	2.00648	0.0001	0.000810215
TCONS_00236468	XLOC_181626	23:42973996-42984888	LncRNA_from_predicted	1.55628	1.74748	1.8838	4.00608	3.58549	3.63951	1.72919	3.74369	2.01451	5e-05	0.00042474
TCONS_00436565	XLOC_339697	X:81978151-82386825	LncRNA_from_predicted	3.83802	4.11127	4.03237	6.04476	6.03779	5.98194	3.99389	6.0215	2.02761	5e-05	0.00042474
TCONS_00244956	XLOC_188593	24:40563770-40566586	LncRNA_from_predicted	0	0	0	3.71209	0.816725	1.55485	0	2.02789	2.02789	0.0017	0.0104249
TCONS_00296752	XLOC_228222	3:105971886-106003115	LncRNA_from_predicted	0.321743	0.239998	0.376984	2.25665	2.56835	2.32202	0.312908	2.38234	2.06943	5e-05	0.00042474
TCONS_00443896	XLOC_344331	X:116622188-116699559	LncRNA_from_predicted	0.114965	0.106672	0.0561235	2.22036	2.08078	2.25013	0.0925869	2.18376	2.09117	5e-05	0.00042474
TCONS_00079085	XLOC_062434	13:19567607-19568164	LncRNA_from_predicted	0	0	0	2.5457	1.20547	2.53938	0	2.09685	2.09685	5e-05	0.00042474
TCONS_00179171	XLOC_137060	2:90807199-90984896	LncRNA_from_predicted	0.204876	0.337156	0.538632	2.94063	2.2859	2.15204	0.360221	2.45952	2.0993	5e-05	0.00042474
TCONS_00179583	XLOC_137277	2:100537551-101211399	LncRNA_from_predicted	0.379011	0.283521	0.275439	2.9873	2.24008	2.07497	0.312657	2.43411	2.12146	0.00015	0.00118117
TCONS_00337411	XLOC_259856	5:108235439-108250969	LncRNA_from_predicted	0.173741	0.312704	0.0993036	3.62972	0.941912	2.39103	0.19525	2.32089	2.12564	0.001	0.00650865
TCONS_00403101	XLOC_311111	8:91935151-91943923	LncRNA_from_predicted	0.0508725	0.162643	0.465778	2.09703	2.17103	2.8209	0.226431	2.36299	2.13655	5e-05	0.00042474
TCONS_00255034	XLOC_196123	25:32465609-32472772	LncRNA_from_predicted	3.74826	4.35146	3.93032	6.01348	6.36302	6.10672	4.01001	6.16107	2.15106	5e-05	0.00042474
TCONS_00262208	XLOC_201478	26:31925497-31933535	LncRNA_from_predicted	0	0	0	1.62353	2.14467	2.73879	0	2.169	2.169	0.00185	0.0112317
TCONS_00054958	XLOC_041521	11:105990343-106015851	LncRNA_from_predicted	3.53482	3.2744	2.69792	5.56052	5.30438	5.15191	3.16905	5.33894	2.16989	5e-05	0.00042474
TCONS_00083282	XLOC_064554	13:35063732-35064742	LncRNA_from_predicted	0.992751	1.53809	1.30638	5.03994	2.49417	2.81502	1.27907	3.44971	2.17064	5e-05	0.00042474
TCONS_00150536	XLOC_118112	18:29444421-29509220	LncRNA_from_predicted	0	0	0	1.77088	2.31439	2.43109	0	2.17212	2.17212	0.003	0.0171171
TCONS_00401982	XLOC_310484	8:63180882-63269863	LncRNA_from_predicted	0.501148	0.592195	0.425308	3.15513	2.72613	2.15625	0.506217	2.67917	2.17295	0.0002	0.0015291
TCONS_00342627	XLOC_262770	5:103806641-103813549	LncRNA_from_predicted	1.59234	1.38035	1.44065	3.43342	4.08232	3.42058	1.47111	3.64544	2.17433	5e-05	0.00042474
TCONS_00167703	XLOC_128877	19:9022970-9025783	LncRNA_from_predicted	0.793601	1.74663	1.45135	3.6832	3.47432	3.38972	1.33053	3.51575	2.18522	5e-05	0.00042474
TCONS_00182117	XLOC_138683	2:20936154-21025815	LncRNA_from_predicted	2.94531	2.95983	2.87552	5.28966	5.16213	4.88609	2.92689	5.11263	2.18574	5e-05	0.00042474
TCONS_00342603	XLOC_262757	5:103335490-103336144	LncRNA_from_predicted	3.65898	2.96365	3.14599	5.56588	5.59319	5.21262	3.25621	5.45723	2.20102	5e-05	0.00042474
TCONS_00438807	XLOC_341132	X:139064093-139064448	LncRNA_from_predicted	6.57566	5.71611	6.25538	8.36848	8.36367	8.42638	6.18238	8.38617	2.20379	5e-05	0.00042474
TCONS_00414395	XLOC_321787	9:12375783-12978398	LncRNA_from_predicted	0.101681	0.112406	0.137526	2.76886	2.06448	2.14179	0.117204	2.32504	2.20784	5e-05	0.00042474
TCONS_00355840	XLOC_274791	6:44408900-44488119	LncRNA_from_predicted	0	0	0	1.0119	2.1182	3.50913	0	2.21307	2.21307	5e-05	0.00042474
TCONS_00443899	XLOC_344337	X:116794365-116794938	LncRNA_from_predicted	0	0	0	2.14625	2.54294	2.14821	0	2.27913	2.27913	5e-05	0.00042474
TCONS_00434398	XLOC_338257	X:22597453-22730787	LncRNA_from_predicted	0.737325	0.350019	0.654938	3.54567	2.32537	2.72334	0.58076	2.86479	2.28403	5e-05	0.00042474
TCONS_00438143	XLOC_340687	X:116893284-117278097	LncRNA_from_predicted	0.126372	0.323884	0.164065	2.48609	2.47812	2.56161	0.204774	2.50861	2.30383	5e-05	0.00042474
TCONS_00011367	XLOC_006956	1:142060755-142064579	LncRNA_from_predicted	0	0	0	4.1295	2.95414	0	0	2.36121	2.36121	5e-05	0.00042474
TCONS_00253521	XLOC_195421	25:32621-34579	LncRNA_from_predicted	3.40683	3.36592	3.69064	5.84702	5.81254	5.89343	3.4878	5.851	2.3632	5e-05	0.00042474
TCONS_00420536	XLOC_325569	9:74746929-75011715	LncRNA_from_predicted	1.25594	1.14824	1.46132	4.86058	2.43174	3.68388	1.2885	3.65873	2.37023	0.00425	0.0231779
TCONS_00031644	XLOC_024718	10:84726676-84787628	LncRNA_from_predicted	0.880688	1.12601	1.19683	3.91441	3.22526	3.27571	1.06784	3.47179	2.40395	5e-05	0.00042474
TCONS_00416718	XLOC_323227	9:74746929-75011715	LncRNA_from_predicted	1.18803	1.07392	1.09171	4.77099	2.3611	3.46665	1.11788	3.53291	2.41503	5e-05	0.00042474
TCONS_00414385	XLOC_321781	9:12287472-12340659	LncRNA_from_predicted	0.0302055	0.0973716	0.12215	3.18125	2.09946	2.24785	0.0832425	2.50952	2.42628	0.0001	0.000810215
TCONS_00416719	XLOC_323228	9:74746929-75011715	LncRNA_from_predicted	1.07328	1.35495	1.22486	4.72922	2.56253	3.65813	1.2177	3.64996	2.43226	5e-05	0.00042474
TCONS_00199496	XLOC_153473	20:49352509-49716272	LncRNA_from_predicted	3.62839	3.75988	2.80111	5.97017	5.73251	5.85712	3.39646	5.85327	2.45681	5e-05	0.00042474
TCONS_00298796	XLOC_229238	3:22635093-22650874	LncRNA_from_predicted	3.77755	3.78242	3.86217	6.5491	6.19911	6.08086	3.80738	6.27636	2.46898	5e-05	0.00042474
TCONS_00210803	XLOC_162569	21:59164895-59193512	LncRNA_from_predicted	0.0483304	0.0170982	0.132202	1.94415	3.11678	2.56738	0.0658769	2.54277	2.47689	0.0006	0.00411006
TCONS_00222045	XLOC_171118	22:51570005-51572951	LncRNA_from_predicted	2.54526	2.78638	2.85097	5.51913	5.23823	4.87104	2.72754	5.20947	2.48193	5e-05	0.00042474
TCONS_00418197	XLOC_324106	9:12344392-12349227	LncRNA_from_predicted	0.098382	0.168321	0.242874	3.1818	2.3601	2.45552	0.169859	2.6658	2.49595	5e-05	0.00042474
TCONS_00199918	XLOC_153777	20:64622895-64656760	LncRNA_from_predicted	0	0	0	1.9163	2.97584	2.59917	0	2.49711	2.49711	0.0015	0.00932804
TCONS_00165810	XLOC_128069	19:39990156-39995134	LncRNA_from_predicted	4.00214	3.91083	3.68837	6.59081	6.255	6.24892	3.86711	6.36491	2.4978	5e-05	0.00042474
TCONS_00416721	XLOC_323230	9:74746929-75011715	LncRNA_from_predicted	1.01648	0.850571	0.870941	4.35322	2.6639	3.28946	0.912665	3.43553	2.52286	5e-05	0.00042474
TCONS_00433385	XLOC_337564	GJ060138.1:10917-20357	LncRNA_from_predicted	1.43661	1.59785	1.31099	5.09417	3.61337	3.21755	1.44848	3.97503	2.52655	5e-05	0.00042474
TCONS_00443894	XLOC_344333	X:116594988-116615662	LncRNA_from_predicted	0.0693939	0.146148	0.0854863	2.61522	2.55144	2.72801	0.100343	2.63156	2.53121	5e-05	0.00042474
TCONS_00003886	XLOC_002418	1:107220231-107613169	LncRNA_from_predicted	0.564844	0.801325	0.619127	3.52686	3.40199	2.67647	0.661765	3.20177	2.54001	0.00085	0.00563068
TCONS_00004236	XLOC_002598	1:115767517-115812235	LncRNA_from_predicted	0.281438	0.0827123	0.0617407	2.10733	2.98942	2.98229	0.141964	2.69301	2.55105	0.0027	0.0156426
TCONS_00054010	XLOC_041074	11:86165636-86191260	LncRNA_from_predicted	0.210522	0.231791	0.0482759	4.01477	2.37407	1.78793	0.16353	2.72559	2.56206	5e-05	0.00042474
TCONS_00032787	XLOC_025375	10:10339607-10340890	LncRNA_from_predicted	1.06305	1.0981	0.799267	4.51304	2.71892	3.50802	0.986808	3.57999	2.59319	5e-05	0.00042474
TCONS_00064736	XLOC_050911	12:9968418-9985450	LncRNA_from_predicted	0	0	0	2.88191	2.64129	2.2814	0	2.60153	2.60153	0.00035	0.00253219
TCONS_00317485	XLOC_244261	4:114560415-114579749	LncRNA_from_predicted	1.48016	0.640839	0.72693	3.57057	3.39784	3.70297	0.949309	3.55713	2.60782	5e-05	0.00042474
TCONS_00418194	XLOC_324103	9:12259525-12262265	LncRNA_from_predicted	0.185273	0.163822	0	3.66654	2.11969	2.38788	0.116365	2.7247	2.60834	0.0001	0.000810215
TCONS_00443839	XLOC_344300	X:115552204-116081425	LncRNA_from_predicted	0.0955676	0.0881575	0.209476	2.96558	2.23288	3.03725	0.131067	2.74524	2.61417	5e-05	0.00042474
TCONS_00209382	XLOC_161805	21:21943871-21965053	LncRNA_from_predicted	0.133953	0.229358	0.169558	2.33595	2.87975	3.19019	0.177623	2.80196	2.62434	5e-05	0.00042474
TCONS_00374034	XLOC_289808	7:6285841-6312400	LncRNA_from_predicted	0.23024	0.381321	0.520551	2.09041	3.64498	3.29198	0.377371	3.00912	2.63175	5e-05	0.00042474
TCONS_00199963	XLOC_153806	20:65505170-65873765	LncRNA_from_predicted	0.0214313	0.0807218	0.0460628	2.60392	3.7526	1.69636	0.0494053	2.68429	2.63489	0.00035	0.00253219
TCONS_00354769	XLOC_274104	6:13561728-13565291	LncRNA_from_predicted	1.10338	0.751775	0.99095	3.9104	3.46484	3.39288	0.9487	3.58937	2.64067	5e-05	0.00042474
TCONS_00004147	XLOC_002544	1:113178469-113344124	LncRNA_from_predicted	0.0541503	0.136666	0.0910008	2.87091	2.96495	2.4012	0.093939	2.74568	2.65175	5e-05	0.00042474
TCONS_00155244	XLOC_120225	18:44979577-45007642	LncRNA_from_predicted	2.44476	2.17368	2.82539	4.30665	5.54742	5.6554	2.48127	5.16982	2.68855	0.0031	0.017604
TCONS_00223577	XLOC_171913	22:28101670-28506578	LncRNA_from_predicted	2.91968	1.28893	1.49047	5.45815	3.53572	4.80227	1.89969	4.59871	2.69902	0.0011	0.00707672
TCONS_00097705	XLOC_076373	14:78599362-78752658	LncRNA_from_predicted	2.2006	1.63769	1.71546	5.04318	4.34682	4.45604	1.85125	4.61535	2.76409	5e-05	0.00042474
TCONS_00032800	XLOC_025367	10:10549963-10633808	LncRNA_from_predicted	1.08131	1.33067	1.08993	4.18374	4.05422	3.57079	1.1673	3.93625	2.76895	5e-05	0.00042474
TCONS_00209237	XLOC_161710	21:17572133-18081888	LncRNA_from_predicted	0.037068	0.161372	0.071441	3.63724	2.39172	2.63057	0.0899603	2.88651	2.79655	0.00025	0.00187076
TCONS_00031515	XLOC_024652	10:82119961-82128372	LncRNA_from_predicted	0	0	0	3.42922	2.14617	2.87077	0	2.81539	2.81539	5e-05	0.00042474
TCONS_00243003	XLOC_187398	24:39665261-39785205	LncRNA_from_predicted	0	0	0	2.29027	3.66265	2.50834	0	2.82042	2.82042	5e-05	0.00042474
TCONS_00339875	XLOC_261210	5:43983623-43993558	LncRNA_from_predicted	0	0	0	3.74311	2.83882	1.99652	0	2.85948	2.85948	5e-05	0.00042474
TCONS_00438111	XLOC_340662	X:115552204-116081425	LncRNA_from_predicted	0.134333	0.13003	0.187946	3.67491	3.17861	2.33122	0.15077	3.06158	2.91081	5e-05	0.00042474
TCONS_00433836	XLOC_337885	X:8950049-9032506	LncRNA_from_predicted	0	0	0	3.11058	2.67937	2.96913	0	2.91969	2.91969	5e-05	0.00042474
TCONS_00339878	XLOC_261213	5:43995904-44081621	LncRNA_from_predicted	0.165032	0.444276	0.166754	3.50651	3.24772	2.84632	0.258687	3.20019	2.9415	5e-05	0.00042474
TCONS_00285044	XLOC_219934	29:50200692-50327566	LncRNA_from_predicted	0.737105	1.02252	1.41356	3.92679	3.83919	4.39348	1.05773	4.05315	2.99543	0.0092	0.0448128
TCONS_00124121	XLOC_097210	16:55570952-55573752	LncRNA_from_predicted	0.369529	0.596961	0.757841	3.9947	3.55598	3.2354	0.574777	3.59536	3.02058	5e-05	0.00042474
TCONS_00081704	XLOC_063656	13:78185594-78304515	LncRNA_from_predicted	0.0816324	0.0646413	0.12209	3.12372	3.33986	3.09131	0.0894546	3.18496	3.09551	5e-05	0.00042474
TCONS_00050361	XLOC_039040	11:101685661-101728174	LncRNA_from_predicted	3.59852	2.88019	2.9517	6.49138	6.11356	6.15668	3.14347	6.25387	3.1104	5e-05	0.00042474
TCONS_00339494	XLOC_260962	5:32621415-32623060	LncRNA_from_predicted	0.706806	0.140221	0.749244	3.66107	3.05574	4.26841	0.532091	3.66174	3.12965	5e-05	0.00042474
TCONS_00295093	XLOC_227283	3:66998943-67140099	LncRNA_from_predicted	0.4298	0.569794	0.765534	3.06261	4.75161	3.34765	0.588376	3.72062	3.13225	5e-05	0.00042474
TCONS_00232118	XLOC_179393	23:6082224-6471209	LncRNA_from_predicted	0.295949	0.371295	0.213503	3.61354	3.22054	3.4592	0.293582	3.4311	3.13751	5e-05	0.00042474
TCONS_00212340	XLOC_163358	21:21943871-21965053	LncRNA_from_predicted	0.0290702	0.131465	0.0466126	3.69007	3.12439	2.87715	0.0690492	3.23054	3.16149	5e-05	0.00042474
TCONS_00054417	XLOC_041303	11:96814043-96834623	LncRNA_from_predicted	0	0	0	3.91334	2.6383	2.98803	0	3.17989	3.17989	5e-05	0.00042474
TCONS_00155215	XLOC_120202	18:44395394-44398083	LncRNA_from_predicted	0	0	0	3.45885	2.74986	3.4191	0	3.20927	3.20927	5e-05	0.00042474
TCONS_00167154	XLOC_128575	19:57637701-57655943	LncRNA_from_predicted	0.444688	0.742744	0.759302	4.31291	3.48038	3.78401	0.648911	3.8591	3.21019	5e-05	0.00042474
TCONS_00243878	XLOC_187914	24:2521053-2530896	LncRNA_from_predicted	0.316834	0.207588	0.295516	3.91439	3.47699	3.3452	0.273313	3.57886	3.30555	5e-05	0.00042474
TCONS_00432718	XLOC_336928	GJ059320.1:4816-5468	LncRNA_from_predicted	0.980523	1.34572	0.333582	8.30499	1.28626	3.04453	0.886608	4.21193	3.32532	5e-05	0.00042474
TCONS_00276667	XLOC_213232	28:15533704-15550746	LncRNA_from_predicted	0	0	0	3.78119	3.3626	2.86934	0	3.33771	3.33771	5e-05	0.00042474
TCONS_00199982	XLOC_153821	20:65882806-66014120	LncRNA_from_predicted	0.0760016	0.0253784	0.11181	5.73887	2.23354	2.29754	0.0710633	3.42332	3.35225	0.00045	0.00316965
TCONS_00275908	XLOC_212793	28:43922236-43925097	LncRNA_from_predicted	0	0	0	2.70657	3.72541	3.67321	0	3.3684	3.3684	5e-05	0.00042474
TCONS_00443890	XLOC_344329	X:116356618-116569976	LncRNA_from_predicted	0.200364	0.178261	0.264308	3.56155	3.56649	3.62216	0.214311	3.5834	3.36909	0.0041	0.0224908
TCONS_00003887	XLOC_002419	1:107220231-107613169	LncRNA_from_predicted	0.884076	1.45588	1.4297	5.22655	4.681	3.9708	1.25655	4.62612	3.36957	5e-05	0.00042474
TCONS_00209788	XLOC_161994	21:29876582-29888380	LncRNA_from_predicted	0	0	0	4.03176	2.97324	3.29871	0	3.43457	3.43457	5e-05	0.00042474
TCONS_00355838	XLOC_274791	6:44408900-44488119	LncRNA_from_predicted	0	0	0	4.09276	3.57978	2.70217	0	3.45824	3.45824	5e-05	0.00042474
TCONS_00373767	XLOC_289673	7:2685575-2802501	LncRNA_from_predicted	0.048448	0.0554214	0.0198912	3.26178	4.02179	3.34563	0.0412535	3.54307	3.50181	5e-05	0.00042474
TCONS_00032814	XLOC_025379	10:10658028-10711354	LncRNA_from_predicted	0.29743	0.329287	0.0960684	4.28038	3.78477	3.30228	0.240928	3.78914	3.54821	0.00635	0.032786
TCONS_00142286	XLOC_110660	17:73208771-73211893	LncRNA_from_predicted	0.972277	0.806537	1.72592	4.8718	4.71146	4.62206	1.16825	4.7351	3.56686	5e-05	0.00042474
TCONS_00443834	XLOC_344292	X:115552204-116081425	LncRNA_from_predicted	0.17059	0.384547	0.16127	4.09587	3.18959	4.32612	0.238802	3.87052	3.63172	5e-05	0.00042474
TCONS_00443822	XLOC_344288	X:114687523-115538615	LncRNA_from_predicted	0.181157	0.318352	0.275098	3.6248	4.10382	3.97001	0.258202	3.89954	3.64134	5e-05	0.00042474
TCONS_00373756	XLOC_289685	7:2670845-2672055	LncRNA_from_predicted	0	0	0	3.99268	3.91059	3.24552	0	3.71626	3.71626	5e-05	0.00042474
TCONS_00028206	XLOC_022975	10:10549963-10633808	LncRNA_from_predicted	0.919699	0.660881	0.713524	4.85463	4.82247	4.26285	0.764701	4.64665	3.88195	5e-05	0.00042474
TCONS_00138419	XLOC_108597	17:55468091-55528501	LncRNA_from_predicted	3.5413	2.88082	3.34864	7.44997	6.92061	7.19391	3.25692	7.18817	3.93125	5e-05	0.00042474
TCONS_00123188	XLOC_096775	16:34937557-34939859	LncRNA_from_predicted	0	0	0	4.16932	4.41185	3.29968	0	3.96028	3.96028	5e-05	0.00042474
TCONS_00007258	XLOC_004467	1:43730027-44254410	LncRNA_from_predicted	0.722175	0.768523	0.761284	4.71411	4.47203	5.21623	0.750661	4.80079	4.05013	5e-05	0.00042474
TCONS_00443831	XLOC_344295	X:115552204-116081425	LncRNA_from_predicted	0.144813	0.404547	0.323729	4.51955	3.74573	4.79649	0.291029	4.35393	4.0629	5e-05	0.00042474
TCONS_00418775	XLOC_324492	9:28071826-28288829	LncRNA_from_predicted	0.00173708	0.00933972	0.0112621	4.34187	4.26757	3.75421	0.00744631	4.12122	4.11377	0.00285	0.0163806
TCONS_00438069	XLOC_340646	X:114687523-115538615	LncRNA_from_predicted	0.26213	0.265148	0.455663	4.53838	4.15977	4.83084	0.327647	4.50967	4.18202	5e-05	0.00042474
TCONS_00438075	XLOC_340646	X:114687523-115538615	LncRNA_from_predicted	0.146057	0.48402	0.435885	4.1485	4.99506	4.61911	0.35532	4.58756	4.23224	5e-05	0.00042474
TCONS_00381989	XLOC_294036	7:63961746-64027999	LncRNA_from_predicted	4.25223	4.77547	4.26594	9.11053	8.76143	8.40001	4.43121	8.75733	4.32611	5e-05	0.00042474
TCONS_00003132	XLOC_001928	1:87934060-87949647	LncRNA_from_predicted	0.788584	0.868355	1.14771	5.43129	5.28151	5.18757	0.934883	5.30012	4.36524	5e-05	0.00042474
TCONS_00276409	XLOC_213069	28:9392393-9396732	LncRNA_from_predicted	0.0586904	0.0641296	0	6.27102	4.6666	3.55218	0.04094	4.82993	4.78899	0.0091	0.0444215
TCONS_00112165	XLOC_087683	15:17531677-17540577	LncRNA_from_predicted	2.49301	1.77268	1.08908	7.09954	6.37877	6.4979	1.78492	6.65874	4.87381	0.0002	0.0015291
TCONS_00084062	XLOC_064951	13:54362733-54373970	LncRNA_from_predicted	0.83141	0.492332	0.553788	6.09112	5.20705	5.35309	0.625844	5.55042	4.92458	0.0001	0.000810215
TCONS_00418777	XLOC_324497	9:28297497-28312371	LncRNA_from_predicted	0.0247415	0.0108628	0.0703859	4.99771	4.93239	4.98347	0.0353301	4.97119	4.93586	5e-05	0.00042474
TCONS_00276407	XLOC_213068	28:9375261-9392290	LncRNA_from_predicted	0.110487	0.0812828	0.107885	6.56552	4.86963	3.71263	0.0998849	5.04926	4.94938	5e-05	0.00042474
TCONS_00112166	XLOC_087683	15:17531677-17540577	LncRNA_from_predicted	4.7977	5.92198	5.32542	10.9555	10.5976	10.3599	5.34837	10.6377	5.28931	5e-05	0.00042474
TCONS_00008144	XLOC_005023	1:66668529-66718400	LncRNA_from_predicted	1.13742	0.495718	0.159532	5.72942	6.09133	6.20121	0.597556	6.00732	5.40976	5e-05	0.00042474
TCONS_00295794	XLOC_227713	3:85970163-85978731	LncRNA_from_predicted	0	0	0	5.94997	5.61369	4.90289	0	5.48885	5.48885	5e-05	0.00042474
TCONS_00048217	XLOC_037864	11:47799216-47848713	LncRNA_from_predicted	0	0	0	5.64248	6.01867	6.32447	0	5.9952	5.9952	0.0005	0.00348982
TCONS_00359374	XLOC_276911	6:26358583-26363261	LncRNA_from_predicted	0	0	0	7.30753	6.66101	6.42937	0	6.7993	6.7993	5e-05	0.00042474
TCONS_00359373	XLOC_276911	6:26358583-26363261	LncRNA_from_predicted	0	0	0	7.46268	6.67562	6.44005	0	6.85945	6.85945	5e-05	0.00042474
